# Supplementary material for: Poison frogs rely on experience to find the way home in the rainforest
Source: Biol Lett. 2014 Nov;10(11):20140642. doi: 10.1098/rsbl.2014.0642 (PMC4261859; doi:10.1098/rsbl.2014.0642)
Supplement: Mainland data [file rsbl20140642supp3.csv]

RID	Position_X	Position_Y	Distance_from_start	Angle_from_start	New_X	New_Y	New_Angle
1	314171.7991	446647.0253	0	0	0	259.2682	0
1	314210.9107	446390.7241	259.2682	351.3236	0	0	0
1	314210.9978	446392.0978	1.3765	3.628	0.29333	1.3448	12.3044
1	314209.8162	446393.04	2.5615	334.7045	-0.73261	2.4545	343.3809
1	314211.6349	446391.0474	0.79309	65.9429	0.76468	0.21035	74.6193
1	314212.1501	446389.7027	1.606	129.4922	1.0711	-1.1967	138.1686
1	314212.6734	446389.9339	1.9317	114.1462	1.6233	-1.0471	122.8226
1	314211.3351	446391.0039	0.50833	56.6038	0.46175	0.21258	65.2802
1	314209.8199	446390.793	1.093	273.6143	-1.0679	0.23266	282.2907
1	314206.7457	446389.1292	4.4599	249.0467	-4.3579	-0.94834	257.7231
1	314205.2388	446388.8982	5.9586	252.1556	-5.8824	-0.94938	260.832
1	314206.5014	446388.8184	4.8035	246.626	-4.6463	-1.2187	255.3024
1	314205.9348	446388.5045	5.4485	245.9598	-5.2538	-1.4436	254.6362
1	314206.0097	446382.8765	9.2523	211.9857	-6.0288	-7.0185	220.6621
1	314209.0826	446379.8849	10.9923	189.5732	-3.4423	-10.4394	198.2496
1	314217.2054	446379.0214	13.2882	151.7249	4.4573	-12.5184	160.4013
1	314221.5414	446377.3241	17.1047	141.5738	8.4876	-14.8503	150.2502
1	314224.3633	446377.3907	18.9407	134.745	11.2873	-15.2102	143.4214
1	314221.9661	446377.1894	17.476	140.7574	8.8871	-15.0476	149.4338
1	314224.1348	446377.3809	18.7861	135.2569	11.0599	-15.1854	143.9333
1	314220.0412	446387.1694	9.7981	111.272	8.4898	-4.8914	119.9484
1	314215.7039	446392.146	4.9997	73.477	4.9528	0.68256	82.1534
1	314215.1941	446393.3955	5.0482	58.0497	4.6374	1.9947	66.7261
2	314132.8886	446716.1808	0	0	0	346.8264	0
2	314199.899	446375.8895	346.8264	348.8598	0	0	0
2	314200.7738	446376.5498	1.096	52.9545	0.98589	0.47884	64.0946
2	314199.2996	446375.6709	0.63802	249.9632	-0.63034	-0.098671	261.1034
2	314195.0368	446378.9947	5.7692	302.564	-4.1706	3.9861	313.7042
2	314196.1604	446379.6458	5.2997	315.1353	-2.9424	4.4079	326.2755
2	314195.0672	446380.5539	6.7159	313.9901	-3.8395	5.5101	325.1303
2	314194.5606	446382.0334	8.1392	319.0128	-4.0507	7.0596	330.153
2	314194.1385	446382.6781	8.9033	319.6836	-4.3403	7.7737	330.8238
2	314193.6294	446384.8863	10.9659	325.1285	-4.4132	10.0386	336.2687
2	314193.2783	446386.5596	12.5573	328.1808	-4.4344	11.7482	339.321
2	314192.2318	446388.4382	14.7056	328.5753	-5.0982	13.7936	339.7154
2	314191.4079	446390.1635	16.6086	329.2531	-5.5732	15.6456	340.3933
2	314190.8811	446390.898	17.5094	329.0003	-5.9482	16.4681	340.1405
2	314189.4537	446392.4317	19.564	327.7303	-7.0524	18.2486	338.8705
2	314188.055	446391.9967	19.9931	323.6721	-8.5088	18.0921	334.8123
2	314186.2426	446392.5552	21.5463	320.6677	-10.1791	18.9902	331.8079
2	314186.4134	446391.3158	20.4898	318.8402	-10.251	17.7412	329.9804
2	314182.5899	446393.7181	24.8488	315.847	-13.5383	20.837	326.9872
2	314179.6396	446399.7357	31.2903	319.6492	-15.2703	27.3112	330.7894
2	314180.3678	446400.6775	31.5581	321.7644	-14.3739	28.0946	332.9046
2	314178.4981	446404.1467	35.4467	322.8611	-15.5381	31.8596	334.0013
2	314177.436	446411.0457	41.7198	327.4235	-15.2472	38.8338	338.5637
2	314178.5266	446409.1839	39.5638	327.3027	-14.5369	36.7964	338.4429
2	314188.2233	446389.2433	17.7383	318.8356	-8.8756	15.358	329.9758
2	314188.5294	446381.3972	12.6334	295.8466	-10.0912	7.6006	306.9868
2	314190.9265	446381.0162	10.3339	299.7427	-7.8129	6.7637	310.8829
2	314195.2326	446380.3078	6.4262	313.4357	-3.7248	5.2366	324.5758
2	314194.3374	446381.9823	8.2495	317.6097	-4.2796	7.0526	328.7499
2	314196.1211	446381.66	6.8972	326.7876	-2.5918	6.3917	337.9277
2	314189.8964	446378.1489	10.2546	282.7284	-9.3776	4.1494	293.8686
2	314187.8884	446378.0846	12.2095	280.3573	-11.3602	4.4743	291.4975
2	314188.5332	446378.6843	11.7044	283.8147	-10.6117	4.9381	294.9549
2	314187.5191	446380.4264	13.185	290.1265	-11.2701	6.8433	301.2667
2	314186.5594	446381.372	14.4223	292.3424	-12.029	7.9565	303.4826
2	314183.6992	446384.567	18.3775	298.1759	-14.218	11.644	309.3161
2	314181.0653	446390.2817	23.7032	307.3861	-15.6981	17.7599	318.5263
2	314180.8979	446400.6563	31.216	322.5046	-13.8579	27.9713	333.6448
2	314181.8197	446410.4552	39.0083	332.3886	-11.0602	37.4075	343.5287
2	314176.3118	446421.7892	51.6056	332.802	-14.2745	49.5921	343.9422
2	314179.0495	446422.0007	50.6058	335.6696	-11.5475	49.2707	346.8098
2	314179.599	446423.4265	51.69	336.8758	-10.7329	50.5634	348.016
2	314184.1528	446429.3444	55.7258	343.5866	-5.1215	55.49	354.7268
2	314185.9931	446433.6806	59.4406	346.4705	-2.478	59.3889	357.6107
2	314187.666	446435.7344	61.0824	348.4472	-0.43985	61.0808	359.5874
2	314188.7822	446435.5356	60.6732	349.4424	0.6169	60.6701	0.58257
2	314192.9214	446440.5825	65.0682	353.844	5.6532	64.8222	4.9842
2	314191.344	446444.1065	68.7513	352.8519	4.7864	68.5845	3.9921
2	314189.586	446456.0986	80.8694	352.6733	5.3785	80.6903	3.8135
2	314188.688	446460.1995	85.0521	352.4256	5.2898	84.8875	3.5658
2	314193.5459	446469.2424	93.5688	356.1068	11.8033	92.8214	7.2469
2	314197.4612	446479.3363	103.4755	358.65	17.5951	101.9686	9.7902
2	314197.7229	446481.612	105.7449	358.8208	18.2916	104.1509	9.961
2	314199.084	446480.1454	104.2591	359.5521	19.3437	102.4489	10.6923
2	314201.1553	446477.7686	101.8868	0.70649	20.9167	99.7167	11.8467
2	314202.4604	446476.4135	100.5566	1.4596	21.9354	98.135	12.5998
2	314204.6075	446474.7019	98.9245	2.7281	23.7113	96.0408	13.8683
2	314205.7922	446475.1926	99.4778	3.3963	24.9685	96.2933	14.5365
2	314208.1644	446467.3136	91.797	5.1659	25.7737	88.1045	16.3061
2	314207.8911	446463.5209	87.9951	5.211	24.7728	84.436	16.3512
2	314206.9466	446459.4	83.8074	4.8239	23.0499	80.5753	15.9641
2	314209.0496	446454.0687	78.7129	6.6759	24.0832	74.9381	17.8161
2	314208.5148	446451.4227	76.023	6.5074	23.0472	72.4453	17.6476
2	314209.2522	446448.3358	73.0476	7.3565	23.1743	69.2741	18.4967
2	314209.7463	446441.4016	66.2481	8.5483	22.3194	62.3751	19.6885
2	314206.4945	446432.6275	57.1201	6.6306	17.4336	54.3946	17.7708
2	314205.6196	446430.2195	54.6303	6.0107	16.1099	52.201	17.1509
2	314205.355	446428.2729	52.6668	5.9462	15.4742	50.3422	17.0864
2	314205.9664	446429.1457	53.6007	6.4996	16.2427	51.0804	17.6398
5	314086.2064	446698.5796	0	0	0	348.8548	0
5	314213.7043	446373.8582	348.8548	338.5632	0	0	0
5	314214.078	446373.7172	0.39942	110.6719	0.29632	-0.26782	132.1087
5	314214.2337	446373.9345	0.53487	81.7987	0.52066	-0.12246	103.2355
5	314216.7176	446377.3763	4.6322	40.5805	4.0906	2.1734	62.0173
5	314218.4306	446378.7849	6.8272	43.8107	6.1999	2.8585	65.2475
5	314217.9744	446380.7934	8.1444	31.6212	6.5093	4.8948	53.058
5	314218.2867	446390.9078	17.6547	15.0438	10.4966	14.1954	36.4807
5	314216.5123	446387.3153	13.7469	11.7864	7.532	11.4999	33.2232
5	314206.9123	446386.7014	14.5286	332.1283	-1.6283	14.437	353.5652
5	314211.4925	446383.5318	9.9232	347.1211	1.4767	9.8127	8.558
5	314204.5762	446388.7203	17.4415	328.4423	-3.0649	17.1701	349.8792
5	314205.402	446383.0797	12.4082	318.0027	-4.3577	11.6179	339.4395
5	314218.8026	446379.0853	7.3017	44.2853	6.656	3.0022	65.7222
5	314217.889	446380.6763	7.9999	31.5401	6.3871	4.817	52.9769
5	314213.8435	446382.7183	8.8612	0.90009	3.3677	8.1963	22.3369
5	314212.2709	446385.8541	12.0812	353.186	3.05	11.6899	14.6228
5	314213.6617	446380.7773	6.9192	359.6472	2.4891	6.456	21.0841
5	314212.4745	446381.3522	7.5942	350.6806	1.5941	7.425	12.1174
5	314213.8162	446380.6849	6.8276	0.93908	2.5992	6.3135	22.3759
5	314215.0933	446381.2825	7.5531	10.5969	4.0063	6.403	32.0337
5	314217.8671	446380.6033	7.9262	31.6812	6.34	4.7571	53.118
5	314217.514	446379.048	6.438	36.2814	5.4429	3.4384	57.7183
5	314218.4764	446379.0664	7.0639	42.498	6.3454	3.1038	63.9348
5	314217.84	446380.5931	7.9033	31.5528	6.311	4.7575	52.9897
5	314217.2474	446378.9813	6.2289	34.6675	5.1704	3.4738	56.1043
5	314218.4343	446378.3532	6.5252	46.4593	6.0456	2.4553	67.8961
5	314220.9178	446378.0076	8.3218	60.0913	8.231	1.226	81.5282
5	314218.5133	446378.594	6.7494	45.4394	6.2071	2.6506	66.8762
5	314220.8427	446377.9277	8.2169	60.3132	8.1319	1.1791	81.75
5	314220.4211	446376.9832	7.4082	65.0497	7.3942	0.45399	86.4866
5	314219.8195	446375.1067	6.2413	78.4609	6.1485	-1.0728	99.8977
5	314220.2677	446376.0989	6.9353	71.1504	6.9283	-0.31307	92.5873
5	314219.864	446375.2244	6.3094	77.4944	6.2329	-0.97953	98.9313
5	314218.3805	446386.3059	13.2971	20.5896	8.902	9.8775	42.0264
9	314202.3021	446675.1147	0	0	0	292.9472	0
9	314221.3983	446382.7906	292.9472	356.2624	0	0	0
9	314222.1432	446383.7	1.1755	39.3213	0.8026	0.85891	43.0589
9	314221.8793	446385.489	2.7409	10.107	0.65588	2.6613	13.8446
9	314222.733	446381.1763	2.0946	140.4161	1.2266	-1.6979	144.1537
9	314221.6084	446382.3446	0.49301	154.776	0.18058	-0.45875	158.5136
9	314219.864	446380.0499	3.1409	209.241	-1.7097	-2.6349	212.9786
9	314219.8762	446385.0361	2.7128	325.8688	-1.3725	2.3399	329.6064
9	314217.8553	446380.5728	4.1799	237.9548	-3.68	-1.9821	241.6924
9	314219.5103	446381.2995	2.4058	231.6991	-1.9812	-1.3649	235.4367
9	314221.4173	446382.753	0.042128	153.1917	0.016509	-0.038759	156.9292
9	314218.2072	446384.2833	3.523	295.0688	-3.087	1.6975	298.8063
9	314206.7995	446386.757	15.128	285.2	-14.3092	4.9096	288.9375
9	314224.3973	446382.2538	3.0467	100.1481	2.9576	-0.73115	103.8856
9	314223.6497	446381.4736	2.6083	120.3263	2.1608	-1.461	124.0639
9	314230.95	446378.4803	10.4792	114.2878	9.2504	-4.9238	118.0253
9	314224.0183	446381.3494	2.9902	118.8142	2.5205	-1.6089	122.5517
9	314231.1995	446378.4406	10.7232	113.9328	9.4968	-4.9797	117.6703
9	314233.1643	446378.336	12.581	110.7366	11.4506	-5.2121	114.4742
9	314234.3534	446374.9161	15.1606	121.2925	12.4142	-8.7022	125.0301
9	314236.8802	446374.5577	17.5348	118.003	14.9123	-9.2246	121.7405
9	314237.1009	446373.8849	18.0522	119.5597	15.0887	-9.9104	123.2972
9	314231.673	446377.2902	11.6543	118.1617	9.8943	-6.1585	121.8992
9	314230.927	446378.2896	10.5383	115.2843	9.215	-5.1126	119.0219
9	314231.6648	446377.272	11.6557	118.2596	9.8849	-6.1761	121.9971
9	314230.9396	446378.328	10.5333	115.0662	9.2301	-5.0751	118.8037
9	314226.2714	446379.6821	5.7801	122.5334	4.6601	-3.4195	126.2709
9	314219.5053	446379.6802	3.6412	211.3248	-2.0917	-2.9804	215.0624
11	314163.7998	446662.3722	0	0	0	292.318	0
11	314209.7169	446373.683	292.318	350.9626	0	0	0
11	314210.875	446378.7415	5.1894	12.8951	1.9383	4.8138	21.9326
11	314214.7112	446385.204	12.5569	23.4365	6.742	10.5935	32.4739
11	314214.6155	446386.8254	14.0257	20.4421	6.9022	12.2098	29.4795
11	314217.6001	446392.2624	20.1826	22.9914	10.7038	17.1105	32.0288
11	314218.5764	446393.2871	21.5131	24.3192	11.8289	17.9691	33.3566
11	314218.0468	446396.2513	24.0565	20.259	11.7715	20.9797	29.2964
11	314218.2638	446393.7227	21.7862	23.0982	11.5886	18.4484	32.1356
11	314218.1017	446396.2026	24.0299	20.422	11.8181	20.923	29.4594
11	314218.212	446393.721	21.7644	22.9745	11.5372	18.4548	32.0119
11	314218.1043	446396.1808	24.0104	20.4459	11.8172	20.901	29.4834
13	314037.5981	446691.8368	0	0	0	347.0946	0
13	314214.9174	446393.4536	347.0946	329.2784	0	0	0
13	314218.8424	446388.94	5.9815	138.99	1.0683	-5.8853	169.7116
13	314220.1133	446386.5733	8.6218	142.9404	0.95178	-8.5691	173.6621
13	314218.4126	446382.7794	11.2319	161.8693	-2.4484	-10.9618	192.5909
13	314216.4844	446379.3888	14.1518	173.6427	-5.8382	-12.8915	204.3643
13	314210.603	446383.6568	10.7047	203.7682	-8.7138	-6.2178	234.4898
13	314207.7723	446385.0252	11.0495	220.2893	-10.4481	-3.5954	251.0109
13	314206.2965	446384.6746	12.3041	224.4794	-11.8959	-3.1428	255.201
13	314205.2541	446384.8735	12.9228	228.3979	-12.6904	-2.4393	259.1196
13	314206.4605	446387.0057	10.6346	232.6766	-10.5641	-1.2226	263.3982
13	314208.8834	446387.5546	8.4384	225.6482	-8.2008	-1.9886	256.3698
13	314208.1228	446389.0449	8.0996	237.0223	-8.0933	-0.31884	267.744
13	314206.7422	446397.0619	8.9361	293.8153	-5.1845	7.2784	324.5369
13	314201.0972	446403.339	16.9917	305.5756	-6.8305	15.5584	336.2972
13	314202.0249	446404.0936	16.716	309.5324	-5.6475	15.7331	340.254
13	314195.3599	446407.411	24.0272	305.5139	-9.6824	21.9899	336.2355
13	314187.0924	446408.7592	31.7568	298.8137	-16.1009	27.3725	329.5353
13	314185.4367	446408.9754	33.3172	297.7671	-17.4138	28.4042	328.4887
13	314180.9629	446409.8824	37.7202	295.8199	-20.7964	31.4694	326.5415
13	314176.7698	446410.5442	41.8011	294.133	-24.0629	34.1805	324.8546
13	314157.1211	446420.4298	63.7819	295.0206	-35.9039	52.7166	325.7423
13	314164.0773	446422.8992	58.7517	300.0786	-28.6624	51.2857	330.8002
13	314175.9131	446418.4101	46.3051	302.6127	-20.781	41.3801	333.3343
13	314192.127	446398.4088	23.3229	282.2666	-17.0605	15.9027	312.9882
13	314193.2806	446395.5978	21.7428	275.6595	-17.5049	12.8968	306.3811
13	314193.7694	446395.5312	21.2498	275.6108	-17.1187	12.5899	306.3324
13	314192.2606	446390.587	22.8374	262.7891	-20.9416	9.1103	293.5107
13	314194.745	446387.4123	21.0576	253.3279	-20.4277	5.112	284.0495
13	314193.172	446386.5034	22.8291	252.2752	-22.2443	5.1342	282.9969
13	314195.352	446379.3114	24.1414	234.14	-24.0444	-2.1622	264.8616
13	314199.5343	446378.8423	21.2163	226.474	-20.6887	-4.702	257.1956
13	314200.969	446376.1321	22.2394	218.8433	-20.8399	-7.7648	249.5649
13	314216.76	446362.478	31.0304	176.5957	-14.2404	-27.5698	207.3174
13	314219.7121	446359.1147	34.672	172.0512	-13.4208	-31.9692	202.7729
13	314227.3102	446349.6092	45.5622	164.2168	-11.7451	-44.0223	194.9385
13	314227.9914	446348.376	46.9353	163.8261	-11.7895	-45.4305	194.5477
13	314231.4262	446344.0332	52.1049	161.5282	-11.0553	-50.9185	192.2498
13	314236.9639	446338.6303	59.0901	158.0931	-9.0549	-58.3922	188.8147
13	314243.0439	446340.9892	59.5283	151.804	-2.6231	-59.4704	182.5256
13	314245.771	446343.1941	58.9742	148.4548	0.84766	-58.9682	179.1764
13	314267.1821	446345.2427	71.1048	132.6896	20.3005	-68.1453	163.4112
13	314275.987	446344.7151	78.1341	128.5927	27.6002	-73.097	159.3143
13	314276.9249	446346.5225	77.7654	127.1207	29.3298	-72.0224	157.8423
13	314270.1721	446350.3041	70.1068	127.987	25.4566	-65.3217	158.7086
13	314269.1121	446348.8301	70.202	129.4678	23.7923	-66.0473	160.1894
13	314266.4911	446347.3608	69.1693	131.788	20.7885	-65.9714	162.5096
13	314243.2814	446346.9275	54.4903	148.632	0.61472	-54.4868	179.3536
13	314239.551	446355.1494	45.5415	147.2548	1.6081	-45.5131	177.9764
13	314237.5239	446356.7648	43.0943	148.3599	0.69078	-43.0888	179.0815
13	314233.9734	446359.0325	39.3439	151.0305	-1.2029	-39.3255	181.7521
13	314228.5106	446361.0883	35.104	157.2179	-4.8489	-34.7675	187.9396
13	314230.6989	446367.5144	30.3628	148.6835	0.31523	-30.3611	179.4051
13	314226.6783	446368.6857	27.4184	154.5996	-2.5427	-27.3002	185.3212
13	314219.3583	446369.6046	24.2589	169.4518	-8.366	-22.7707	200.1734
13	314206.4923	446380.9284	15.0951	213.9268	-13.6414	-6.4633	244.6484
13	314202.3924	446381.2064	17.5177	225.6425	-17.0239	-4.1298	256.3641
13	314188.4343	446378.7543	30.289	240.9678	-30.2758	0.89296	271.6894
13	314183.0531	446371.6952	38.5845	235.673	-38.5081	-2.4264	266.3946
13	314178.5956	446360.6563	48.9381	227.9191	-47.9795	-9.6389	258.6407
13	314181.3727	446353.3643	52.2724	219.9209	-49.3173	-17.3263	250.6425
13	314181.2491	446352.1612	53.2787	219.1925	-50.0382	-18.2974	249.9142
13	314192.356	446339.506	58.4753	202.6951	-46.9552	-34.8507	233.4168
13	314192.1423	446333.883	63.7759	200.9229	-50.0115	-39.5754	231.6445
13	314191.9491	446331.1973	66.358	200.2506	-51.5496	-41.7855	230.9722
13	314192.5122	446330.9535	66.3947	199.7219	-51.1901	-42.2827	230.4435
13	314192.841	446330.7218	66.503	199.3878	-51.0258	-42.6499	230.1095
13	314191.3888	446331.8692	65.926	200.9096	-51.688	-40.9216	231.6312
13	314192.372	446330.4189	66.9453	199.6804	-51.5837	-42.6707	230.402
13	314191.9264	446331.3673	66.2065	200.32	-51.4823	-41.6277	231.0416
13	314190.2679	446331.295	66.8677	201.6312	-52.945	-40.8426	232.3528
13	314187.0451	446333.4512	66.1601	204.9158	-54.614	-37.3426	235.6374
13	314186.8379	446332.1074	67.4671	204.5946	-55.4786	-38.3919	235.3162
13	314186.7765	446333.0671	66.6216	204.9861	-55.0411	-37.5356	235.7078
14	314204.0455	446588.4891	0	0	0	193.3144	0
14	314210.2198	446395.2733	193.3144	358.1697	0	0	0
14	314209.0475	446412.2104	16.9776	356.0406	-0.63075	16.9659	357.8709
14	314208.6699	446415.3006	20.0872	355.5747	-0.90945	20.0666	357.405
14	314210.0972	446414.6466	19.3737	359.6374	0.49623	19.3673	1.4677
14	314208.6326	446415.5068	20.2957	355.5147	-0.94015	20.2739	357.345
14	314207.5674	446406.6556	11.6873	346.8825	-2.2875	11.4612	348.7128
14	314207.9058	446405.1087	10.1039	346.7606	-1.9987	9.9043	348.5909
14	314208.2614	446404.024	8.9672	347.3851	-1.6779	8.8088	349.2154
14	314207.8045	446406.0573	11.0512	347.3758	-2.0696	10.8556	349.2061
14	314207.9034	446405.5999	10.5832	347.357	-1.9854	10.3953	349.1873
14	314207.6213	446406.9066	11.92	347.4087	-2.2256	11.7104	349.239
14	314207.8874	446405.6582	10.6436	347.3417	-1.9995	10.4541	349.172
14	314207.8792	446407.0456	12.0027	348.7549	-1.9634	11.8411	350.5852
14	314207.9815	446403.7575	8.7745	345.221	-1.9662	8.5514	347.0513
14	314210.8894	446398.8583	3.647	10.5797	0.78376	3.5618	12.41
14	314210.2663	446397.8988	2.6259	1.0147	0.13033	2.6227	2.8449
14	314211.7231	446397.5098	2.6948	33.9077	1.574	2.1873	35.738
14	314211.2854	446397.0716	2.0903	30.6493	1.1225	1.7633	32.4796
14	314212.4611	446399.0988	4.4337	30.3654	2.3623	3.752	32.1957
14	314213.2175	446398.9726	4.7614	39.0193	3.1143	3.6017	40.8496
14	314212.9412	446399.6084	5.1185	32.1189	2.8585	4.246	33.9492
14	314213.5645	446398.943	4.9653	42.3472	3.4602	3.561	44.1775
14	314212.7982	446401.671	6.8977	21.9504	2.7814	6.3121	23.7807
15	314178.8232	446668.2379	0	0	0	295.4904	0
15	314203.6294	446373.7906	295.4904	355.1844	0	0	0
15	314199.7095	446376.0839	4.5415	300.3294	-3.7135	2.6143	305.145
15	314203.4718	446373.9543	0.22723	316.0877	-0.1433	0.17635	320.9033
15	314199.0152	446368.9975	6.6532	223.9105	-5.0003	-4.3888	228.7261
15	314198.1601	446367.5084	8.3294	221.0429	-5.9774	-5.8009	225.8585
15	314199.7243	446365.6912	8.9917	205.7409	-4.5713	-7.743	210.5565
15	314199.703	446364.7322	9.8728	203.4345	-4.673	-8.6968	208.2501
15	314200.74	446364.6453	9.5909	197.5336	-3.6469	-8.8705	202.3492
15	314199.7429	446365.5837	9.0806	205.3406	-4.5617	-7.8517	210.1562
15	314203.5928	446374.2874	0.49815	355.7865	0.0052352	0.49812	0.60215
15	314199.8978	446365.4842	9.1061	204.1917	-4.4157	-7.9638	209.0073
15	314200.8555	446361.5023	12.5975	192.7205	-3.7957	-12.0121	197.5361
15	314195.7743	446370.7192	8.4342	248.6441	-8.0852	-2.4011	253.4598
15	314194.5594	446372.1374	9.2194	259.67	-9.1768	-0.88594	264.4856
15	314194.9008	446374.3119	8.7442	273.4178	-8.654	1.2522	278.2334
15	314195.7589	446376.2641	8.25	287.4466	-7.6351	3.1255	292.2622
15	314198.3281	446379.3858	7.7078	316.545	-4.8129	6.0205	321.3606
15	314202.9162	446373.9624	0.7336	283.5437	-0.69626	0.23107	288.3593
15	314196.8775	446370.1012	7.6941	241.3468	-7.0378	-3.1096	246.1624
15	314203.2493	446373.3253	0.60082	219.2451	-0.41782	-0.43175	224.0607
15	314203.0893	446374.4415	0.8458	320.315	-0.48355	0.69394	325.1306
15	314197.3058	446369.8329	7.46	237.9591	-6.6335	-3.4129	242.7747
15	314203.1395	446373.8036	0.49007	271.52	-0.48708	0.054081	276.3357
15	314200.5119	446361.423	12.7545	194.1478	-4.1447	-12.0622	198.9634
15	314199.4339	446372.5835	4.3657	253.9488	-4.282	-0.85063	258.7644
15	314197.319	446370.1003	7.3102	239.6811	-6.5979	-3.1475	244.4967
15	314203.1261	446374.0626	0.5721	298.3883	-0.47869	0.31329	303.2039
15	314200.779	446372.0854	3.3215	239.1108	-2.9835	-1.4599	243.9264
15	314203.3654	446374.0588	0.37633	315.4522	-0.24055	0.28942	320.2678
15	314199.7552	446372.6484	4.0391	253.5733	-3.9564	-0.81293	258.3889
15	314203.6213	446374.3012	0.51066	359.0912	0.034793	0.50948	3.9068
15	314197.4532	446369.7895	7.359	237.0638	-6.4903	-3.4685	241.8794
15	314199.8921	446372.0744	4.1125	245.335	-3.8682	-1.3964	250.1506
15	314197.5436	446369.9264	7.209	237.5864	-6.3887	-3.3397	242.402
15	314203.6391	446374.2925	0.50199	1.1072	0.0518	0.49931	5.9228
15	314197.6977	446369.7802	7.1602	235.9375	-6.2474	-3.4983	240.7531
16	314096.201	446711.7553	0	0	0	352.0968	0
16	314221.6006	446382.746	352.0968	339.136	0	0	0
16	314224.5237	446383.4626	3.0097	76.2256	2.9866	-0.37145	97.0896
16	314226.0214	446382.5465	4.4253	92.5839	4.0599	-1.7609	113.4479
16	314226.9197	446382.7602	5.3191	89.847	4.9754	-1.8811	110.711
16	314228.0842	446382.4234	6.4916	92.8485	5.9436	-2.6106	113.7125
16	314230.666	446373.167	13.1886	136.5779	5.0594	-12.1795	157.4419
16	314227.4857	446369.772	14.2464	155.6006	0.8785	-14.2193	176.4646
16	314227.3432	446368.5133	15.3475	158.0269	0.29706	-15.3447	178.8909
16	314224.8042	446370.1042	13.0414	165.7798	-1.5089	-12.9538	186.6438
16	314219.3799	446374.5028	8.5371	195.0774	-5.0109	-6.9118	215.9414
16	314207.8695	446385.3164	13.9696	280.6028	-11.9153	7.2922	301.4668
16	314207.6449	446388.854	15.2338	293.6376	-10.8652	10.6778	314.5016
16	314208.3772	446403.7097	24.7858	327.7573	-4.8901	24.2986	348.6212
16	314208.7765	446403.5011	24.3974	328.289	-4.5913	23.9615	349.153
16	314208.8599	446402.9826	23.9133	327.806	-4.698	23.4473	348.67
16	314209.7131	446401.3624	22.0881	327.4397	-4.4778	21.6294	348.3037
16	314210.4993	446401.1542	21.4965	328.9074	-3.8173	21.1549	349.7714
16	314211.1041	446399.5956	19.8516	328.0791	-3.8072	19.4831	348.9431
16	314209.755	446397.6746	19.0573	321.5686	-5.752	18.1685	342.4326
16	314206.686	446396.6239	20.3726	312.9379	-8.994	18.2798	333.8019
16	314204.2911	446393.7795	20.527	302.5144	-12.2449	16.4748	323.3784
16	314204.6345	446392.0772	19.3628	298.8104	-12.5303	14.7618	319.6744
16	314205.6782	446392.3679	18.6039	301.1446	-11.4515	14.6618	322.0085
16	314203.9406	446390.355	19.2295	293.3093	-13.7921	13.3997	314.1733
16	314202.4782	446390.4793	20.6269	292.0189	-15.1143	14.0367	312.8829
16	314201.1442	446392.0169	22.4592	294.3802	-15.8132	15.9486	315.2442
16	314200.8957	446389.4633	21.7673	287.9746	-16.9549	13.6509	308.8386
16	314197.7289	446393.559	26.2065	294.3688	-18.4553	18.6059	315.2328
16	314195.0531	446395.6527	29.5187	295.9278	-20.21	21.5153	316.7918
16	314193.9345	446396.6493	30.9631	296.6813	-20.9003	22.8449	317.5453
16	314193.9375	446397.8111	31.4993	298.5724	-20.4837	23.9295	319.4363
16	314193.7993	446399.2804	32.3465	300.7414	-20.0896	25.3517	321.6054
17	314107.0091	446716.1552	0	0	0	356.4938	0
17	314216.5078	446376.8944	356.4938	342.1122	0	0	0
17	314214.437	446380.5099	4.1665	330.1978	-0.86018	4.0768	348.0856
17	314211.6792	446380.2397	5.8742	304.7146	-3.5677	4.6667	322.6024
17	314210.201	446379.8837	6.9794	295.36	-5.0838	4.782	313.2479
17	314216.7707	446379.0959	2.2171	6.8099	0.92639	2.0143	24.6978
17	314217.8054	446376.2985	1.4279	114.6661	1.0518	-0.96566	132.554
17	314237.7342	446375.3576	21.282	94.141	19.7283	-7.9823	112.0288
17	314232.4802	446374.7693	16.1132	97.5786	14.5476	-6.9284	115.4664
17	314226.9356	446375.354	10.541	98.403	9.4506	-4.6689	116.2908
17	314225.9176	446372.7599	10.2781	113.7198	7.685	-6.8249	131.6077
17	314224.1366	446371.5638	9.3067	124.9438	5.6227	-7.4161	142.8316
17	314223.4708	446372.6903	8.1337	121.1226	5.3351	-6.1396	139.0105
17	314215.2458	446381.4047	4.6835	344.3682	0.18436	4.6799	2.256
17	314207.0519	446399.5087	24.5116	337.3083	-2.0527	24.4255	355.1962
17	314209.0454	446404.2878	28.3916	344.7615	1.3123	28.3613	2.6493
17	314209.2196	446404.6443	28.691	345.2843	1.5876	28.6471	3.1721
17	314207.4336	446406.2664	30.7418	342.832	0.38619	30.7393	0.7198
17	314206.2189	446412.2166	36.7902	343.7598	1.0578	36.775	1.6477
17	314205.9526	446413.9448	38.5246	344.0984	1.3352	38.5014	1.9862
17	314209.5333	446404.9793	28.938	346.0535	1.9891	28.8695	3.9413
17	314209.217	446404.4802	28.533	345.1955	1.5347	28.4917	3.0833
17	314209.3463	446404.812	28.8215	345.6126	1.7597	28.7677	3.5004
17	314223.2885	446387.4137	12.5153	32.8057	9.684	7.9281	50.6935
17	314225.7537	446385.6847	12.7576	46.447	11.4989	5.5255	64.3348
17	314229.9523	446379.4778	13.6905	79.123	13.5881	-1.671	97.0109
17	314263.2075	446383.6621	47.1875	81.7541	46.5209	-7.9035	99.642
17	314277.4877	446385.7844	61.6245	81.7055	60.7627	-10.27	99.5934
17	314288.7019	446391.424	73.6417	78.6208	73.167	-8.3475	96.5086
17	314291.1853	446393.5948	76.5221	77.3942	76.1972	-7.0444	95.282
17	314293.5381	446395.6736	79.2864	76.2991	79.0747	-5.7888	94.187
17	314282.0863	446410.3407	73.6152	62.9775	72.6816	11.6868	80.8654
17	314272.2097	446421.1042	71.114	51.5615	66.5885	24.9636	69.4493
17	314270.4852	446426.801	73.5135	47.244	66.6972	30.9147	65.1319
17	314268.73	446426.7148	72.175	46.3483	65.0003	31.3718	64.2362
17	314265.9367	446422.5549	67.2911	47.2694	61.0643	28.2709	65.1573
17	314255.9218	446405.6528	48.7905	53.8837	46.342	15.262	71.7715
17	314253.6407	446402.0473	44.85	55.8873	43.0637	12.5315	73.7751
17	314250.956	446397.3018	40.0392	59.3571	39.0512	8.84	77.245
17	314249.4096	446395.4063	37.7521	60.6361	36.9973	7.5111	78.5239
17	314248.7677	446394.1921	36.6048	61.7999	36.0135	6.5527	79.6877
17	314250.4247	446395.3649	38.6201	61.4281	37.9506	7.1599	79.316
17	314256.7951	446399.4903	46.1914	60.7133	45.2802	9.1292	78.6011
17	314262.6286	446410.6013	57.1252	53.8392	54.2445	17.9113	71.727
17	314265.6788	446421.489	66.3812	47.7942	60.4915	27.3358	65.682
17	314264.9386	446424.3946	67.8367	45.5558	60.6795	30.3283	63.4436
17	314265.8216	446421.7458	66.6596	47.7132	60.7063	27.5363	65.601
17	314266.0824	446422.5231	67.3767	47.3734	61.1932	28.1959	65.2612
17	314265.7482	446421.1528	66.2074	48.0501	60.4543	26.9945	65.9379
17	314265.5049	446425.0775	68.7192	45.4799	61.4282	30.8042	63.3677
17	314262.3421	446426.7065	67.6907	42.6185	58.9187	33.326	60.5064
17	314260.9309	446427.0081	66.9686	41.5553	57.6683	34.0464	59.4431
18	313994.9297	446657.67	0	0	0	339.4302	0
18	314195.3397	446383.7198	339.4302	323.8124	0	0	0
18	314194.4607	446382.0632	1.8754	207.9506	-1.6875	-0.81803	244.1382
18	314196.1587	446381.0764	2.7674	162.7855	-0.89974	-2.617	198.9731
18	314195.2209	446382.0418	1.6822	184.0497	-1.0866	-1.2842	220.2373
18	314196.1137	446380.9292	2.8959	164.4981	-1.023	-2.7093	200.6857
18	314195.9766	446381.5651	2.2469	163.533	-0.75817	-2.1151	199.7206
18	314196.0087	446381.3994	2.4149	163.9171	-0.83009	-2.2678	200.1046
18	314195.3865	446381.8289	1.8915	178.5822	-1.0787	-1.5538	214.7698
18	314196.2624	446380.9714	2.8992	161.4419	-0.87804	-2.763	197.6295
18	314194.7546	446382.2685	1.5648	201.9571	-1.3291	-0.82587	238.1447
18	314194.2957	446382.8446	1.3623	230.0264	-1.3593	-0.089954	266.214
18	314195.13	446383.8823	0.26529	307.7727	-0.073301	0.25497	343.9603
18	314195.0217	446382.2129	1.5401	191.9162	-1.1464	-1.0284	228.1038
18	314196.3362	446381.3468	2.5737	157.2209	-0.59683	-2.5036	193.4085
18	314197.4329	446381.4252	3.1059	137.628	0.3346	-3.0878	173.8156
18	314197.1028	446380.6325	3.5553	150.2701	-0.39986	-3.5327	186.4577
18	314195.8756	446381.2406	2.5365	167.8027	-1.0313	-2.3173	203.9903
18	314201.2232	446385.6036	6.1777	72.2458	5.8608	-1.9534	108.4334
18	314195.7995	446381.2599	2.5025	169.4126	-1.0813	-2.2568	205.6001
18	314195.2182	446381.9844	1.7396	184.0049	-1.1227	-1.3289	220.1925
18	314199.8424	446381.85	4.8755	112.5513	2.5301	-4.1676	148.7388
18	314197.7003	446381.7028	3.105	130.512	0.71431	-3.0217	166.6996
18	314199.829	446381.9962	4.8088	111.0036	2.6056	-4.0417	147.1911
18	314197.5923	446381.4105	3.226	135.7121	0.45457	-3.1938	171.8997
18	314196.0085	446381.2018	2.6053	165.1252	-0.94692	-2.4271	201.3128
19	313971.5536	446670.6991	0	0	0	363.9064	0
19	314209.9355	446395.741	363.9064	319.0755	0	0	0
19	314206.9603	446396.6266	3.1042	286.5762	-1.6679	2.6181	327.5007
19	314206.0239	446393.6285	4.4456	241.6283	-4.3393	0.9662	282.5528
19	314205.6095	446392.2858	5.5365	231.3854	-5.532	0.22315	272.3099
19	314206.1342	446393.1167	4.6192	235.38	-4.5912	0.50724	276.3045
19	314205.143	446392.5149	5.7772	236.0533	-5.7344	0.70184	276.9778
19	314201.3765	446400.764	9.9241	300.4073	-3.1766	9.4019	341.3318
19	314205.4453	446392.5403	5.5142	234.518	-5.4893	0.523	275.4425
19	314204.262	446396.7307	5.7592	279.8953	-3.6384	4.4643	320.8197
19	314201.5541	446397.1274	8.4953	279.3925	-5.4246	6.5379	320.317
19	314200.4446	446397.0139	9.5759	277.6388	-6.3372	7.1789	318.5633
19	314198.3357	446401.0106	12.7406	294.4315	-5.3126	11.5802	335.356
19	314210.5416	446390.3528	5.4222	173.582	-3.0717	-4.4682	214.5065
19	314219.3066	446390.6868	10.6472	118.3397	3.7697	-9.9575	159.2642
19	314218.1779	446388.3643	11.0613	131.8276	1.3955	-10.9729	172.7521
19	314213.8667	446375.6613	20.4609	168.9228	-10.1832	-17.7469	209.8472
19	314205.9989	446382.8998	13.4311	197.0435	-11.3862	-7.1237	237.9679
19	314200.3946	446384.5688	14.6917	220.4969	-14.5274	-2.1915	261.4213
19	314201.2326	446385.6567	13.3204	220.7947	-13.1815	-1.9185	261.7192
19	314197.2844	446381.3136	19.1885	221.2469	-19.0097	-2.6137	262.1714
19	314201.2681	446385.7452	13.2303	220.9287	-13.0967	-1.8749	261.8532
19	314195.7017	446381.1599	20.3767	224.3095	-20.3062	-1.693	265.2339
19	314201.2311	446385.8155	13.2016	221.2499	-13.0787	-1.7975	262.1744
19	314194.5275	446383.9171	19.4219	232.4978	-19.3873	1.1594	273.4223
19	314199.1922	446389.4542	12.4476	239.6645	-12.2356	2.2874	280.589
19	314205.5134	446392.172	5.6827	231.0936	-5.6791	0.20012	272.0181
19	314205.4507	446393.0384	5.2362	238.9263	-5.159	0.89582	279.8508
59	314461.0659	446562.2001	0	0	0	299.3989	0
59	314221.5541	446382.551	299.3989	53.1278	0	0	0
59	314223.2953	446381.6422	1.9641	117.5618	1.7718	0.84761	64.434
59	314222.3902	446383.0024	0.95017	61.6359	0.14058	0.93971	8.5082
59	314223.8326	446379.9885	3.429	138.3574	3.4171	0.28516	85.2297
59	314219.8242	446375.3674	7.389	193.5397	4.7087	-5.6943	140.412
59	314221.712	446382.6708	0.1982	52.8121	-0.0010919	0.1982	359.6843
59	314215.2914	446382.8133	6.2682	272.3983	-3.9677	-4.8526	219.2705
59	314221.5994	446382.6098	0.074226	37.6109	-0.019857	0.071521	344.4832
59	314219.3951	446378.2693	4.7952	206.759	2.1298	-4.2963	153.6313
59	314219.8516	446370.5913	12.0803	188.1018	8.5459	-8.5382	134.974
59	314202.1415	446370.0765	23.0751	237.2753	-1.6689	-23.0147	184.1475
59	314201.1458	446370.3802	23.7619	239.1896	-2.5093	-23.629	186.0619
59	314202.4758	446373.8841	20.9546	245.5686	-4.5143	-20.4626	192.4409
59	314201.683	446378.9628	20.1925	259.7642	-9.0528	-18.0494	206.6364
59	314206.3595	446386.2905	15.648	283.8261	-12.1088	-9.9115	230.6984
59	314152.9203	446359.346	72.4505	251.3197	-22.6191	-68.8291	198.1919
59	314149.875	446359.2753	75.3635	252.0103	-24.3898	-71.3077	198.8825
59	314139.4238	446357.936	85.7396	253.3162	-29.5895	-80.472	200.1884
59	314137.6316	446357.1528	87.6816	253.1622	-30.0383	-82.3757	200.0344
59	314136.5347	446356.7539	88.847	253.1208	-30.3774	-83.4925	199.9931
59	314135.4392	446355.9004	90.1445	252.8039	-30.3519	-84.881	199.6761
59	314133.2325	446357.0259	91.936	253.8806	-32.5764	-85.971	200.7528
59	314123.6974	446355.8408	101.4365	254.7329	-37.3497	-94.31	201.6051
59	314115.0757	446360.5369	108.7303	258.3188	-46.2798	-98.3893	205.1911
59	314112.8275	446361.344	110.7755	258.9631	-48.2744	-99.7035	205.8353
59	314111.3725	446360.65	112.3372	258.7577	-48.5923	-101.2839	205.63
59	314110.6969	446361.5461	112.8296	259.271	-49.7145	-101.2867	206.1432
59	314109.5247	446361.6636	113.9599	259.4387	-50.5119	-102.1539	206.3109
59	314110.6117	446361.7909	112.8681	259.4011	-49.9615	-101.2079	206.2733
59	314109.354	446368.57	113.0678	262.8971	-56.1393	-98.1464	209.7693
59	314104.8483	446372.7061	117.1203	265.1781	-62.1516	-99.269	212.0504
59	314108.1526	446368.1267	114.3152	262.7511	-56.5055	-99.3735	209.6233
59	314114.5148	446361.9688	109.0002	259.1157	-47.7618	-97.9788	205.9879
59	314115.1389	446360.5492	108.6659	258.3184	-46.2517	-98.3314	205.1907
60	314218.7347	446595.5872	0	0	0	200.297	0
60	314210.1871	446395.4727	200.297	2.4458	0	0	0
60	314207.5386	446393.8532	3.1044	238.5551	-2.577	-1.731	236.1093
60	314205.6735	446392.327	5.5016	235.1259	-4.3752	-3.3355	232.6801
60	314204.0855	446390.2974	8.0008	229.6958	-5.8752	-5.431	227.25
60	314201.9604	446385.8607	12.6518	220.5595	-7.809	-9.9543	218.1137
60	314203.4258	446392.7614	7.2847	248.1491	-6.6394	-2.9974	245.7033
60	314203.0827	446389.3937	9.3502	229.4475	-6.8385	-6.3766	227.0017
60	314203.2605	446391.9948	7.7507	243.3384	-6.7719	-3.7703	240.8926
61	314414.3235	446510.5005	0	0	0	231.2249	0
61	314221.6347	446382.6882	231.2249	56.4433	0	0	0
61	314222.1874	446381.9279	0.93996	143.9847	0.9391	0.040322	87.5414
61	314224.1742	446380.1232	3.6095	135.2862	3.5413	0.69843	78.8429
61	314234.1728	446366.3232	20.6159	142.5423	20.5682	1.4025	86.099
61	314233.0073	446363.6789	22.1515	149.1094	22.1275	-1.0304	92.6661
61	314234.1832	446365.9648	20.9078	143.1171	20.8726	1.2131	86.6738
63	314440.0216	446483.4477	0	0	0	251.2657	0
63	314213.7325	446374.2338	251.2657	64.2367	0	0	0
63	314221.2922	446374.5759	7.5674	87.409	2.9778	6.9569	23.1723
63	314222.1683	446371.4973	8.8685	107.9726	6.1311	6.4078	43.736
63	314219.686	446374.8851	5.989	83.7568	2.0012	5.6448	19.5201
63	314224.1283	446369.695	11.3434	113.5861	8.6062	7.3896	49.3494
63	314228.886	446367.9466	16.406	112.5336	12.2488	10.9144	48.297
63	314229.4248	446364.8343	18.292	120.9211	15.2859	10.0469	56.6845
63	314231.5134	446359.7414	22.9388	129.1819	20.7804	9.7142	64.9453
63	314236.9908	446357.6753	28.5505	125.4486	25.0219	13.7491	61.2119
63	314237.8546	446357.4478	29.3878	124.8331	25.6022	14.4282	60.5965
63	314238.659	446358.5061	29.4736	122.2504	24.9987	15.6126	58.0138
63	314237.7145	446357.6879	29.1359	124.603	25.3251	14.4064	60.3663
63	314238.6735	446359.2419	29.1	121.0098	24.3424	15.9455	56.7732
63	314238.4191	446359.9986	28.4968	119.9693	23.5503	16.0453	55.7327
63	314237.9985	446357.909	29.2462	123.9304	25.2494	14.7582	59.6938
63	314238.4513	446359.8638	28.5922	120.1711	23.6857	16.0157	55.9345
65	314473.5441	446456.713	0	0	0	278.8165	0
65	314209.1942	446368.069	278.8165	71.4622	0	0	0
65	314208.8266	446376.3739	8.313	357.4656	-7.9909	2.2918	286.0033
65	314214.5563	446367.6099	5.3817	94.8937	2.14	4.9379	23.4315
65	314213.667	446368.1828	4.4742	88.5426	1.3141	4.2769	17.0803
65	314209.2674	446367.6701	0.40556	169.6016	0.40148	-0.05742	98.1394
65	314203.6769	446373.492	7.7362	314.5062	-6.8957	-3.5069	243.0439
65	314205.5906	446372.2663	5.532	319.3522	-5.1252	-2.0822	247.89
65	314198.4849	446376.1983	13.4452	307.2017	-11.1123	-7.5691	235.7395
65	314197.0567	446378.0249	15.6984	309.3606	-13.2982	-8.3425	237.8984
65	314196.5572	446376.4874	15.1843	303.6704	-11.9993	-9.3049	232.2082
65	314195.8953	446375.4183	15.1945	298.9261	-11.1961	-10.2723	227.4639
65	314194.8382	446374.7115	15.8183	294.8299	-10.862	-11.4993	223.3677
65	314203.676	446373.6045	7.8162	315.0897	-7.0027	-3.472	243.6274
65	314205.1588	446369.7889	4.3866	293.0839	-2.9136	-3.2792	221.6216
65	314205.1493	446369.7607	4.3844	292.6962	-2.8899	-3.2972	221.2339
65	314207.4956	446368.4097	1.7324	281.3417	-0.86306	-1.5021	209.8795
65	314209.51	446367.6107	0.55657	145.4305	0.53492	0.15371	73.9683
65	314213.8795	446365.0794	5.5579	122.5412	4.3241	3.4917	51.0789
65	314211.3649	446356.3247	11.9432	169.5282	11.8251	-1.6758	98.066
65	314210.2581	446352.6486	15.4571	176.0532	14.9585	-3.8939	104.591
65	314207.1656	446350.4397	17.7456	186.5641	16.0696	-7.5282	115.1019
65	314205.5311	446349.5003	18.9266	191.1596	16.4406	-9.3766	119.6974
65	314204.5244	446348.6782	19.9452	193.5404	16.9	-10.5924	122.0782
65	314200.5028	446341.9304	27.5457	198.3926	22.0191	-16.5507	126.9303
65	314203.3976	446347.9055	20.9802	196.0389	17.2744	-11.9064	124.5766
66	314488.6875	446458.042	0	0	0	295.1197	0
66	314204.3234	446379.0947	295.1197	74.4839	0	0	0
66	314202.5315	446378.9579	1.7971	265.6343	-0.34754	-1.7632	191.1504
66	314204.209	446378.8742	0.24841	207.4212	0.18186	-0.16922	132.9373
66	314202.5858	446378.9436	1.7442	265.0301	-0.31923	-1.7147	190.5462
66	314209.1196	446394.2233	15.8707	17.5901	-13.2942	8.6684	303.1062
66	314210.5912	446395.7638	17.8085	20.6069	-14.3849	10.4985	306.123
66	314209.112	446396.8387	18.3788	15.1027	-15.8163	9.3608	300.6188
66	314209.8918	446398.8523	20.5273	15.7397	-17.5479	10.6508	301.2559
66	314202.5667	446378.9659	1.7614	265.8066	-0.34583	-1.7271	191.3227
66	314189.3185	446380.9243	15.116	276.952	-5.7769	-13.9686	202.4681
66	314202.5442	446378.9734	1.7833	266.0998	-0.35907	-1.7468	191.6159
66	314219.0124	446387.7264	17.0374	59.5602	-4.3877	16.4627	345.0763
66	314219.9606	446399.4125	25.6385	37.583	-15.3942	20.5025	323.0991
66	314219.7918	446400.3341	26.2752	36.0654	-16.3274	20.5864	321.5815
66	314218.2141	446398.6385	23.9773	35.4032	-15.1156	18.6126	320.9193
66	314208.1566	446388.9366	10.562	21.2798	-8.4578	6.3263	306.7959
66	314204.1608	446387.6625	8.5693	358.9128	-8.299	2.1353	284.4289
66	314203.801	446388.6233	9.5429	356.8619	-9.3211	2.0456	282.3781
66	314202.8067	446387.1562	8.2029	349.3449	-8.1734	0.6951	274.861
66	314200.4382	446387.7411	9.4792	335.8036	-9.3706	-1.4306	261.3197
66	314201.2673	446385.9217	7.4798	335.8844	-7.3957	-1.1184	261.4005
66	314203.7236	446388.7114	9.6354	356.431	-9.4267	1.9946	281.9472
66	314202.9249	446388.7338	9.74	351.7448	-9.6619	1.231	277.2609
66	314203.905	446389.4449	10.3587	357.6851	-10.0849	2.3656	283.2012
67	314532.323	446470.5309	0	0	0	347.8816	0
67	314195.452	446383.7004	347.8816	75.5463	0	0	0
67	314194.8765	446379.2071	4.53	187.2987	4.2074	-1.6788	111.7524
67	314196.3661	446380.0874	3.7268	165.8019	3.7268	-0.016629	90.2556
67	314197.0564	446381.6754	2.5835	141.6103	2.3614	1.0482	66.0641
67	314196.3044	446380.2063	3.5966	166.2902	3.5963	-0.046699	90.744
67	314197.3976	446381.8582	2.6794	133.4363	2.2695	1.4242	57.89
67	314196.259	446380.2072	3.5852	166.9917	3.5841	-0.090437	91.4454
67	314197.6817	446381.5474	3.0995	133.9974	2.6414	1.6217	58.4511
67	314196.5629	446380.4275	3.4563	161.2516	3.4466	0.25883	85.7053
67	314195.6296	446379.2156	4.4883	177.7322	4.3872	-0.94742	102.186
67	314195.0901	446379.1534	4.5614	184.5506	4.3128	-1.4854	109.0043
67	314195.7417	446379.2083	4.5014	176.31	4.4222	-0.84069	100.7638
67	314194.8326	446379.4413	4.3039	188.2745	3.9697	-1.6629	112.7282
67	314195.2658	446379.0932	4.611	182.3143	4.4149	-1.3303	106.7681
67	314195.0523	446378.9477	4.7695	184.8072	4.5025	-1.5733	109.261
67	314195.1587	446379.1587	4.5512	183.695	4.3247	-1.4176	108.1487
67	314196.6131	446379.2266	4.622	165.4508	4.622	0.0076998	89.9046
67	314195.112	446379.0061	4.7066	184.1426	4.4609	-1.5009	108.5963
67	314194.7801	446376.9184	6.8152	185.6579	6.3996	-2.3434	110.1116
67	314194.9789	446373.0791	10.6318	182.5504	10.167	-3.1092	107.0041
67	314191.2904	446370.9734	13.3901	198.1072	11.2855	-7.2065	122.5609
67	314192.3496	446370.8474	13.2221	193.5702	11.6718	-6.2123	118.0239
68	314499.0574	446484.4331	0	0	0	298.2809	0
68	314222.6772	446372.248	298.2809	67.9073	0	0	0
68	314215.0937	446381.5874	12.0305	320.9237	-11.5059	-3.5141	253.0164
68	314222.5362	446372.1464	0.17379	234.2247	0.041109	-0.16886	166.3174
68	314222.5959	446379.6189	7.3713	359.3681	-6.8603	2.6969	291.4607
68	314216.2164	446377.2104	8.1466	307.5271	-7.028	-4.12	239.6197
68	314208.4604	446360.7412	18.29	231.014	5.3149	-17.5007	163.1066
68	314219.0455	446371.3965	3.7302	256.8046	-0.57692	-3.6853	188.8973
68	314219.3984	446376.3232	5.2305	321.1807	-5.0092	-1.5054	253.2734
68	314215.7557	446372.9713	6.9592	275.9658	-3.2734	-6.1413	208.0584
68	314219.3964	446376.2957	5.2103	320.974	-4.9844	-1.5176	253.0667
68	314220.1204	446371.2867	2.7315	249.3949	-0.070908	-2.7306	181.4875
68	314220.3174	446375.1383	3.7313	320.7699	-3.5656	-1.0995	252.8626
68	314222.4298	446372.2889	0.25076	279.3872	-0.13095	-0.21385	211.4799
68	314218.9553	446371.3534	3.8279	256.4847	-0.57091	-3.7851	188.5774
68	314222.4303	446372.3688	0.27487	296.071	-0.20479	-0.18334	228.1636
68	314219.8259	446370.9339	3.1395	245.2561	0.14522	-3.1362	177.3487
68	314219.0913	446376.2978	5.4092	318.4767	-5.1011	-1.7995	250.5693
68	314222.5554	446372.5234	0.30113	336.1418	-0.30099	-0.0092776	268.2345
68	314219.579	446375.8469	4.7488	319.2757	-4.4999	-1.5172	251.3683
68	314222.4266	446372.4016	0.29393	301.5053	-0.23657	-0.17443	233.598
68	314220.6942	446371.0824	2.3002	239.5531	0.3342	-2.2758	171.6458
68	314222.2387	446372.1507	0.44917	257.4892	-0.074766	-0.4429	189.5818
68	314220.5837	446369.947	3.1108	222.2966	1.3447	-2.8052	154.3893
68	314220.3228	446370.1938	3.1246	228.8955	1.0179	-2.9541	160.9882
68	314221.1656	446370.0099	2.7007	214.0349	1.5053	-2.2424	146.1275
68	314220.3908	446369.8933	3.2821	224.1569	1.3219	-3.0041	156.2495
68	314221.2498	446369.9625	2.6946	211.9867	1.5808	-2.1822	144.0793
68	314217.8601	446369.0507	5.7816	236.4262	1.1508	-5.6659	168.5189
68	314219.1547	446374.979	4.4572	307.7865	-3.8553	-2.2367	239.8791
69	314530.9406	446489.4553	0	0	0	333.7771	0
69	314212.3957	446389.7743	333.7771	72.6237	0	0	0
69	314205.9434	446390.3792	6.4806	275.3558	-2.5042	-5.9772	202.7321
69	314205.0785	446392.3383	7.7534	289.3108	-4.6322	-6.2175	216.6871
69	314203.3614	446392.7952	9.526	288.489	-5.5811	-7.7198	215.8652
69	314203.8714	446391.5797	8.7134	281.9582	-4.2688	-7.5961	209.3345
69	314203.5013	446392.562	9.321	287.4021	-5.3168	-7.656	214.7784
69	314201.8837	446392.7199	10.9169	285.6536	-5.9505	-9.1526	213.0298
69	314200.9754	446392.4715	11.7345	283.2884	-5.9847	-10.0936	210.6646
69	314202.139	446392.2021	10.5401	283.317	-5.3801	-9.0636	210.6933
69	314200.7529	446392.6118	11.9836	283.6967	-6.1851	-10.2641	211.073
69	314199.8793	446392.858	12.8907	283.8405	-6.6809	-11.0243	211.2167
69	314200.5201	446392.5326	12.1917	283.076	-6.179	-10.5099	210.4523
69	314199.6126	446393.2299	13.2419	285.127	-7.1155	-11.1677	212.5032
69	314200.5448	446392.4657	12.1527	282.7951	-6.1078	-10.5063	210.1714
69	314192.8375	446386.6456	19.8069	260.9115	-2.855	-19.6	188.2877
69	314191.5248	446386.7598	21.0875	261.7813	-3.3561	-20.8187	189.1576
69	314190.5506	446387.1403	22.0033	263.1247	-4.0101	-21.6348	190.5009
69	314189.724	446387.9478	22.7452	265.394	-5.0277	-22.1825	192.7703
69	314185.6787	446386.5267	26.9137	263.0694	-4.8795	-26.4676	190.4456
