# Supplementary material for: Poison frogs rely on experience to find the way home in the rainforest
Source: Biol Lett. 2014 Nov;10(11):20140642. doi: 10.1098/rsbl.2014.0642 (PMC4261859; doi:10.1098/rsbl.2014.0642)
Supplement: Island data [file rsbl20140642supp4.csv]

RID	Position_X	Position_Y	Distance_from_start	Angle_from_start	New_X	New_Y	New_Angle
30	313858.1165	447023.2807	0	0	0	340.2379	0
30	314015.2212	446721.4862	340.2379	332.4999	0	0	0
30	314016.2396	446722.3596	1.3416	49.383	1.3066	0.30447	76.883
30	314011.4047	446732.6469	11.7952	341.1214	1.7682	11.6619	8.6215
30	314009.8778	446750.0096	29.0196	349.3895	8.431	27.7679	16.8896
30	314008.618	446765.5326	44.5386	351.474	14.4813	42.1186	18.9741
30	314009.7852	446766.9569	45.7945	353.1827	16.1743	42.8431	20.6827
30	314000.767	446776.8955	57.2636	345.3795	12.7642	55.8228	12.8796
30	314001.4771	446779.0964	59.227	346.5817	14.4103	57.4472	14.0818
30	314000.0797	446781.7422	62.1293	345.8944	14.3925	60.4393	13.3945
30	313994.4526	446790.2201	71.8031	343.1873	13.3159	70.5576	10.6874
30	313993.9778	446795.2766	76.7874	343.9395	15.2296	75.262	11.4396
30	313992.1291	446797.4038	79.3519	343.0816	14.572	78.0025	10.5817
30	313991.1847	446798.76	80.9259	342.7214	14.3605	79.6415	10.2214
30	313990.3827	446798.2843	80.7149	342.0774	13.4295	79.5899	9.5775
30	313985.1321	446800.1642	84.2353	339.0715	9.6402	83.6818	6.5715
30	313984.6755	446805.7751	89.653	340.0798	11.826	88.8696	7.5799
30	313968.4125	446841.5336	128.8504	338.6983	13.912	128.0972	6.1983
30	313967.2911	446845.4159	132.8754	338.8559	14.71	132.0586	6.356
30	313963.8819	446847.75	136.3021	337.8732	12.7638	135.7032	5.3732
30	313963.6109	446850.2428	138.7151	338.1573	13.6744	138.0395	5.6574
30	313961.7259	446854.3099	143.1918	338.0627	13.8804	142.5174	5.5627
30	313960.8053	446858.8554	147.7545	338.3901	15.1627	146.9744	5.8901
30	313959.2163	446858.9945	148.4759	337.8397	13.8175	147.8315	5.3398
30	313953.1048	446862.5173	154.1046	336.2292	10.0232	153.7783	3.7292
30	313950.4668	446864.1168	156.6417	335.5819	8.4218	156.4151	3.082
30	313943.0424	446867.9592	163.2915	333.7669	3.6105	163.2516	1.267
30	313941.4992	446869.8324	165.6548	333.5745	3.1066	165.6257	1.0746
30	313938.8559	446874.7327	171.2196	333.5122	3.0247	171.1929	1.0122
30	313938.6844	446876.7707	173.1218	333.7622	3.8136	173.0798	1.2622
30	313936.5561	446879.1992	176.243	333.4906	3.0472	176.2166	0.99067
30	313934.1066	446882.0219	179.8646	333.1937	2.1778	179.8515	0.69376
30	313935.1045	446885.3677	182.4166	333.9474	4.6079	182.3584	1.4475
30	313933.8604	446887.9972	185.3254	333.9589	4.7185	185.2653	1.4589
30	313933.5526	446891.7528	188.8398	334.3752	6.1796	188.7387	1.8753
30	313933.3311	446894.6334	191.5357	334.6882	7.3133	191.3961	2.1882
30	313929.8287	446898.0178	196.1002	334.1859	5.7694	196.0153	1.6859
30	313928.4955	446899.6804	198.178	334.0482	5.3545	198.1057	1.5482
30	313929.731	446903.7277	201.2971	334.8685	8.3193	201.1252	2.3686
30	313930.966	446907.5553	204.2563	335.6382	11.1821	203.95	3.1383
30	313930.9182	446910.6442	207.0936	335.9787	12.566	206.712	3.4787
30	313929.682	446918.0689	214.3868	336.4847	14.8978	213.8686	3.9847
30	313927.3473	446919.8881	216.9911	336.111	13.6669	216.5603	3.6111
30	313926.4741	446921.4237	218.7488	336.0648	13.6015	218.3256	3.5649
30	313923.9835	446925.5832	223.5619	335.9139	13.3129	223.1651	3.4139
30	313922.8893	446927.49	225.7493	335.8578	13.2228	225.3617	3.3579
30	313919.0342	446929.7069	229.3639	335.2055	10.827	229.1082	2.7056
30	313915.4498	446934.0971	234.8568	334.8609	9.6747	234.6575	2.3609
30	313914.5335	446936.4355	237.363	334.9004	9.9417	237.1548	2.4005
30	313911.8956	446940.4514	242.1197	334.7382	9.4562	241.9349	2.2383
30	313909.222	446944.3871	246.8211	334.5669	8.902	246.6605	2.0669
30	313907.6329	446947.9316	250.7045	334.5868	9.1291	250.5383	2.0868
30	313904.9757	446949.2636	253.0546	334.1728	7.3872	252.9467	1.6728
30	313903.0515	446949.7381	254.3245	333.8291	5.8995	254.2561	1.3292
30	313900.0738	446952.6669	258.2701	333.5228	4.6107	258.2289	1.0229
30	313896.6228	446953.8924	260.918	332.9645	2.1155	260.9095	0.46455
30	313883.2312	446961.3075	273.7437	331.173	-6.3391	273.6703	358.6731
30	313880.4339	446963.8641	277.3349	330.9214	-7.6398	277.2297	358.4215
30	313877.7876	446966.4171	280.8543	330.7027	-8.8083	280.7161	358.2028
30	313876.4087	446968.4827	283.3305	330.6639	-9.0776	283.1851	358.164
30	313876.0276	446971.4806	286.1329	330.8915	-8.0313	286.0202	358.3916
30	313874.624	446982.2343	296.2383	331.6661	-4.3108	296.207	359.1662
30	313876.14	446984.8721	297.8518	332.1637	-1.7481	297.8467	359.6637
30	313875.9873	446988.4628	301.1023	332.457	-0.22557	301.1022	359.9571
30	313875.9017	446992.0701	304.3445	332.7568	1.3642	304.3414	0.25682
30	313875.7435	446993.4483	305.6426	332.8487	1.8602	305.637	0.34872
30	313874.4377	446996.5712	309.0174	332.8975	2.144	309.01	0.39752
30	313873.2229	447000.211	312.8115	333.0031	2.7471	312.7994	0.50318
30	313872.3731	447002.1264	314.904	333.0235	2.8778	314.8908	0.52361
30	313871.0762	447005.0592	318.106	333.055	3.0816	318.0911	0.55506
30	313871.3944	447007.1345	319.8142	333.2743	4.3221	319.785	0.77435
30	313870.6974	447009.4222	322.1712	333.3465	4.7602	322.136	0.8466
30	313869.0955	447013.6232	326.6447	333.426	5.2791	326.602	0.92604
30	313868.0148	447016.3044	329.5262	333.4665	5.5586	329.4793	0.96654
30	313864.2601	447022.4276	336.6823	333.3603	5.0555	336.6444	0.86037
30	313862.5601	447022.4311	337.4511	333.1026	3.5492	337.4324	0.60263
30	313860.3156	447024.0587	339.9204	332.8893	2.3099	339.9125	0.38935
32	313858.2813	447036.4758	0	0	0	349.3443	0
32	314044.9809	446741.2053	349.3443	327.6948	0	0	0
32	314043.5326	446739.9581	1.9113	229.2667	-1.8907	-0.28014	261.5719
32	314043.6615	446741.6232	1.384	287.5748	-0.89184	1.0583	319.88
32	314042.5472	446741.4336	2.4444	275.3591	-1.935	1.4936	307.6643
32	314043.6201	446742.4125	1.8191	311.577	-0.505	1.7476	343.8822
32	314040.8799	446743.5447	4.7213	299.7024	-2.216	4.169	332.0076
32	314039.5544	446743.3257	5.8261	291.343	-3.4533	4.6923	323.6482
32	314033.274	446744.1772	12.0782	284.2441	-8.3066	8.7684	316.5493
32	314037.3123	446742.9663	7.8682	282.9331	-5.5405	5.5867	315.2382
32	314035.9584	446741.6817	9.0351	273.0225	-7.3713	5.2245	305.3277
32	313986.6002	446832.7156	108.547	327.4634	-0.43843	108.5461	359.7686
32	313981.5483	446842.5052	119.5214	327.9458	0.52348	119.5203	0.25095
32	313975.6125	446852.5285	131.1672	328.0719	0.8632	131.1643	0.37706
32	313962.6004	446859.898	144.4801	325.2368	-6.1963	144.3472	357.542
32	313956.748	446861.9992	149.5868	323.8541	-10.0199	149.2508	356.1592
32	313943.9967	446873.68	166.5754	322.6821	-14.5549	165.9383	354.9872
32	313940.7237	446877.7521	171.7981	322.6373	-15.1451	171.1292	354.9425
32	313937.8181	446880.9356	176.0921	322.5145	-15.8996	175.3728	354.8196
32	313933.943	446883.8417	180.7611	322.1004	-17.6218	179.9001	354.4056
32	313933.2473	446887.4056	184.0079	322.6111	-16.3051	183.2841	354.9163
32	313930.7053	446891.3753	188.706	322.7298	-16.3321	187.9979	355.035
32	313918.7338	446910.0422	210.818	323.2128	-16.4745	210.1733	355.518
32	313912.9028	446913.798	217.3312	322.5747	-19.3957	216.464	354.8798
32	313906.8229	446921.2622	226.954	322.5009	-20.5454	226.0221	354.8061
32	313903.0257	446925.25	232.4301	322.3567	-21.6237	231.422	354.6619
32	313896.4099	446940.9171	248.9139	323.3534	-18.8425	248.1997	355.6586
32	313896.2064	446943.2943	250.9458	323.6401	-17.7441	250.3177	355.9453
32	313892.3951	446946.2839	255.6162	323.3494	-19.3677	254.8814	355.6546
32	313886.6378	446964.8427	274.0187	324.7002	-14.3155	273.6445	357.0053
32	313883.6904	446969.8833	279.8361	324.804	-14.1128	279.48	357.1092
32	313884.2921	446983.4037	290.6561	326.4373	-6.3786	290.5861	358.7425
32	313883.8646	446989.9173	296.3378	327.0647	-3.2588	296.3199	359.3699
32	313879.2837	446997.5417	305.2276	327.1212	-3.056	305.2123	359.4263
32	313875.0609	447007.1074	315.5578	327.4201	-1.513	315.5542	359.7253
32	313864.9585	447019.923	331.8006	327.1418	-3.2026	331.7851	359.447
32	313861.2257	447030.1858	342.4554	327.5488	-0.87291	342.4543	359.854
32	313863.5861	447033.7994	344.2606	328.203	3.0533	344.2471	0.50818
33	313858.4095	447063.0373	0	0	0	364.762	0
33	313964.242	446713.966	364.762	343.1336	0	0	0
33	313964.5375	446715.6171	1.6773	10.1469	0.76184	1.4943	27.0133
33	313965.0497	446716.5187	2.6774	17.5579	1.5136	2.2085	34.4243
33	313965.2163	446719.3151	5.4371	10.3228	2.4844	4.8363	27.1893
33	313967.503	446722.3382	8.9849	21.2811	5.5498	7.0659	38.1475
33	313974.2052	446726.1305	15.7239	39.3188	13.064	8.7505	56.1852
33	313988.3637	446744.5168	38.9257	38.2932	31.9481	22.2379	55.1596
33	313994.7729	446749.2317	46.6455	40.884	39.4496	24.8904	57.7504
33	313996.4122	446748.3864	47.1135	43.0646	40.7731	23.6059	59.931
33	313994.7992	446749.2071	46.6442	40.9282	39.4676	24.8593	57.7946
33	313996.2382	446748.4365	47.0316	42.8681	40.6212	23.7043	59.7345
33	314006.1581	446745.8785	52.6818	52.7164	49.3722	18.3782	69.5829
33	314011.1738	446742.1224	54.73	59.0386	53.0823	13.3284	75.9051
33	314015.9785	446738.9788	57.4657	64.1978	56.7682	8.926	81.0643
33	313961.9814	446727.5248	13.746	350.5344	1.7706	13.6314	7.4008
33	313965.1233	446733.6848	19.7385	2.559	6.5646	18.6149	19.4255
33	313966.3979	446740.4256	26.5473	4.6581	9.7402	24.6959	21.5245
33	313966.2564	446735.1212	21.2509	5.4393	8.0657	19.6607	22.3057
33	313966.1786	446732.9633	19.0958	5.8207	7.3652	17.6182	22.6871
33	313967.1894	446732.1939	18.4647	9.1851	8.1093	16.5886	26.0515
33	313964.6633	446725.9442	11.9856	2.0144	3.8785	11.3407	18.8808
33	313966.8311	446723.7767	10.1466	14.7836	5.3242	8.6375	31.65
33	313963.2181	446717.5338	3.7118	343.9874	0.05531	3.7114	0.8538
33	313960.6559	446715.5627	3.9255	294.0009	-2.9686	2.5685	310.8673
33	313957.1262	446709.5257	8.3875	238.0356	-8.098	-2.1847	254.902
33	313955.7898	446704.9454	12.3617	223.1368	-10.7059	-6.1802	240.0032
33	313961.597	446713.4047	2.7039	258.0189	-2.6941	0.23027	274.8853
33	313962.8338	446716.237	2.6722	328.1978	-0.68871	2.5819	345.0642
33	313963.1453	446717.9781	4.1593	344.7118	0.11455	4.1577	1.5782
33	313965.2629	446717.9716	4.1337	14.2985	2.1392	3.5371	31.1649
33	313966.5788	446721.6132	7.9963	16.9919	4.455	6.6402	33.8583
33	313967.5904	446723.1001	9.7285	20.132	5.8545	7.7697	36.9985
33	313964.3034	446722.7929	8.8271	0.39854	2.6198	8.4294	17.265
33	313961.5908	446721.9907	8.4513	341.7175	-0.20886	8.4487	358.5839
33	313960.1594	446727.179	13.8294	342.8297	-0.073346	13.8292	359.6961
33	313961.2831	446721.7298	8.3085	339.1374	-0.57902	8.2883	356.0038
33	313959.7092	446729.6632	16.3386	343.8931	0.21659	16.3371	0.75955
33	313959.6334	446733.5436	20.1127	346.7536	1.2699	20.0726	3.6201
33	313959.5055	446736.6644	23.1873	348.2132	2.053	23.0963	5.0796
33	313957.7555	446741.5721	28.3579	346.7773	1.8022	28.3006	3.6437
33	313961.4488	446753.8348	39.9665	355.9924	8.8945	38.9642	12.8588
33	313961.8647	446757.7319	43.8304	356.8908	10.4233	42.573	13.7572
33	313962.4541	446764.0505	50.1164	357.9555	12.8206	48.4488	14.822
33	313959.2569	446780.2452	66.4664	355.6987	14.4597	64.8745	12.5651
33	313957.9315	446800.1396	86.4044	355.8117	18.9635	84.2977	12.6781
33	313960.4321	446806.5803	92.6926	357.6443	23.2252	89.7358	14.5107
33	313959.2486	446814.0216	100.1801	357.143	24.2517	97.2004	14.0094
33	313961.4111	446819.8363	105.9081	358.4683	28.0082	102.1375	15.3347
33	313960.5009	446821.9826	108.0814	358.0164	27.7599	104.4556	14.8828
33	313958.6291	446825.4522	111.6274	357.1178	26.9753	108.319	13.9842
33	313957.1193	446826.7519	113.0106	356.3864	25.9075	110.0009	13.2528
33	313955.8719	446827.5442	113.8862	355.7852	24.9437	111.121	12.6516
33	313954.1558	446831.7033	118.1685	355.1036	24.5081	115.5991	11.97
33	313951.8199	446837.2299	123.8882	354.2454	23.8762	121.5657	11.1118
33	313948.257	446844.4026	131.4124	353.0132	22.5477	129.4636	9.8797
33	313945.8531	446844.544	131.8665	351.9839	20.2882	130.2964	8.8503
34	313864.4509	446967.1391	0	0	0	329.6139	0
34	313996.2617	446665.0278	329.6139	336.4284	0	0	0
34	313994.2059	446661.1576	4.3823	207.9767	-3.4319	-2.7252	231.5482
34	313992.9663	446661.524	4.81	223.2444	-4.4216	-1.8936	246.816
34	313986.116	446659.8168	11.4057	242.8142	-11.383	-0.71899	266.3858
34	313984.4289	446658.3171	13.6033	240.4413	-13.5291	-1.4189	264.0128
34	313978.6857	446661.2396	17.9796	257.837	-17.6244	3.5564	281.4085
34	313975.4447	446659.8939	21.4407	256.1461	-21.1331	3.6191	279.7177
34	313969.2287	446655.0168	28.8271	249.6791	-28.7807	1.6347	273.2507
34	313962.2143	446649.3179	37.497	245.2308	-37.4888	-0.78371	268.8024
34	313969.2069	446648.0161	31.9587	237.8389	-31.6003	-4.7732	261.4104
34	313972.0475	446646.2014	30.6718	232.1351	-29.7224	-7.5724	255.7067
34	313969.2961	446647.7654	32.0177	237.3741	-31.6188	-5.0386	260.9457
34	313972.2292	446645.8152	30.7682	231.3597	-29.7103	-7.9991	254.9313
34	313976.609	446644.6763	28.2916	223.9992	-26.1514	-10.7944	247.5708
34	313972.1914	446645.6066	30.9283	231.1016	-29.8283	-8.1751	254.6731
34	313981.9204	446647.0162	23.0237	218.5277	-20.3474	-10.7737	242.0993
34	313983.3404	446646.8847	22.274	215.458	-19.0985	-11.4621	239.0296
34	313989.3314	446644.0814	22.0631	198.3073	-14.7284	-16.4273	221.8788
34	313992.0087	446651.6527	14.035	197.6396	-9.2468	-10.5583	221.2112
34	313991.9669	446655.3791	10.5614	203.9947	-7.7949	-7.1262	227.5662
34	313988.0228	446663.243	8.43	257.7768	-8.2652	1.6588	281.3484
34	313982.1126	446672.7623	16.1251	298.6629	-9.8755	12.7473	322.2345
34	313982.5748	446672.2651	15.4826	297.8688	-9.6507	12.1067	321.4404
34	313978.8296	446670.7508	18.3475	288.1751	-13.689	12.2165	311.7467
34	313983.6816	446656.5961	15.1444	236.1684	-14.9022	-2.6975	259.74
34	313987.3556	446655.1737	13.2824	222.1072	-12.1036	-5.4704	245.6787
34	313990.1156	446655.5728	11.277	213.0254	-9.4143	-6.2083	236.5969
34	313983.6224	446652.1938	18.0129	224.5621	-16.7169	-6.7088	248.1337
34	313980.6165	446653.2657	19.5734	233.0641	-19.0434	-4.5243	256.6357
34	313969.3616	446650.467	30.5881	241.5737	-30.4784	-2.5887	265.1453
35	314051.4001	446762.5065	0	0	0	233.8778	0
35	313859.6987	446628.5311	233.8778	55.0512	0	0	0
35	313870.4172	446639.6272	15.4276	44.0083	-2.9551	15.1419	348.9571
35	313872.3561	446639.4473	16.7145	49.2243	-1.6969	16.6281	354.1731
35	313876.2057	446640.0115	20.1067	55.1819	0.045849	20.1067	0.13065
35	313875.913	446641.0999	20.5153	52.2183	-1.0139	20.4902	357.1671
35	313893.073	446641.3449	35.7496	68.9961	8.6152	34.696	13.9449
35	313895.1702	446645.9287	39.5083	63.8736	6.0594	39.0408	8.8223
35	313895.3324	446647.0325	40.1505	62.5612	5.2476	39.8061	7.5099
35	313891.5988	446650.9767	39.0054	54.869	-0.1241	39.0052	359.8177
37	313966.4893	446830.8994	0	0	0	195.6957	0
37	313913.2091	446642.5964	195.6957	15.7988	0	0	0
37	313915.9501	446642.0772	2.7897	100.7259	2.7788	0.24668	84.9271
37	313917.8789	446638.1628	6.4392	133.5137	5.7005	-2.9947	117.7149
37	313915.3985	446637.2256	5.7999	157.8218	3.5689	-4.5718	142.023
37	313913.4776	446636.8891	5.7136	177.3065	1.8122	-5.4186	161.5077
37	313909.9586	446632.6876	10.4283	198.1616	-0.42993	-10.4195	182.3628
37	313907.262	446630.4271	13.5447	206.0446	-2.4092	-13.3287	190.2458
37	313901.1171	446629.5813	17.7654	222.8944	-8.0917	-15.8156	207.0956
37	313903.3099	446634.4313	12.8321	230.4834	-7.3022	-10.5518	214.6845
37	313904.0588	446634.4245	12.2682	228.2328	-6.5797	-10.3545	212.4339
37	313906.7437	446634.7657	10.1549	219.5447	-4.0892	-9.2952	203.7459
37	313910.0274	446636.9952	6.4418	209.5983	-1.5365	-6.2559	193.7994
37	313912.7657	446636.7123	5.9008	184.3094	1.1754	-5.7825	168.5106
37	313913.8253	446638.1817	4.4575	172.054	1.7949	-4.0802	156.2552
37	313922.4147	446644.4911	9.3986	78.3698	8.342	4.3294	62.571
37	313924.3955	446648.9507	12.8652	60.4018	9.0338	9.1599	44.603
37	313924.7379	446653.0055	15.5326	47.9218	8.2593	13.1547	32.123
37	313926.3715	446658.0412	20.2926	40.4384	8.4602	18.445	24.6395
37	313931.7473	446661.3764	26.3885	44.6288	12.7248	23.1178	28.8299
37	313931.9497	446679.148	41.0759	27.145	8.0811	40.2731	11.3461
37	313936.1924	446684.4889	47.783	28.7503	10.7094	46.5674	12.9515
37	313939.4692	446688.2953	52.7066	29.8831	12.8261	51.1221	14.0843
37	313940.3558	446688.8598	53.64	30.4038	13.5255	51.9067	14.605
37	313944.9131	446690.4545	57.4068	33.5228	17.4765	54.6819	17.724
37	313948.4016	446692.9934	61.4684	34.9268	20.1419	58.0747	19.128
37	313948.7078	446700.9561	68.3082	31.3111	18.2686	65.82	15.5122
37	313950.1403	446702.7942	70.6236	31.529	19.1466	67.9786	15.7302
37	313950.3798	446702.9185	70.8549	31.6415	19.3432	68.1635	15.8427
37	313957.3334	446717.2629	86.7297	30.581	22.1287	83.8592	14.7822
37	313964.34	446736.4538	106.8812	28.5803	23.6457	104.2327	12.7815
37	313964.738	446744.0361	113.7772	26.9295	21.9643	111.637	11.1306
37	313964.3545	446745.8876	115.2602	26.3427	21.0912	113.3141	10.5438
37	313965.8498	446745.6554	115.7247	27.0571	22.5932	113.4978	11.2583
37	313964.5657	446745.5042	115.0109	26.5217	21.3988	113.0027	10.7229
39	313922.1488	446887.3223	0	0	0	250.3396	0
39	313890.2275	446639.0262	250.3396	7.3258	0	0	0
39	313886.832	446639.9353	3.5151	284.9886	-3.4837	0.46871	277.6628
39	313888.8797	446630.1903	8.9381	188.6729	-0.21011	-8.9356	181.347
39	313888.9299	446626.8029	12.292	186.0597	0.27161	-12.289	178.7339
39	313886.7073	446627.7165	11.8449	197.289	-2.0493	-11.6662	189.9632
39	313884.8827	446628.9114	11.4401	207.8526	-4.0114	-10.7138	200.5267
39	313884.4299	446632.6188	8.641	222.1397	-4.9333	-7.0944	214.8139
39	313886.225	446635.597	5.2706	229.4112	-3.5326	-3.9116	222.0854
39	313884.7724	446639.164	5.4568	271.447	-5.4281	-0.55892	264.1212
39	313881.9209	446638.7692	8.3106	268.2279	-8.206	-1.3141	260.902
39	313877.7247	446640.5013	12.5895	276.7287	-12.5888	-0.1312	269.4029
39	313887.8816	446640.828	2.958	307.5265	-2.5565	1.488	300.2007
39	313890.7636	446644.2744	5.2755	5.8325	-0.13748	5.2737	358.5067
39	313889.5561	446643.0421	4.0716	350.5088	-1.178	3.8975	343.1829
39	313890.7702	446644.2511	5.253	5.9299	-0.12797	5.2515	358.6041
39	313889.4781	446643.0937	4.136	349.5608	-1.2619	3.9387	342.235
39	313890.7613	446644.3304	5.331	5.7467	-0.14691	5.329	358.4209
39	313892.8794	446644.0625	5.6918	27.7694	1.9881	5.3333	20.4435
39	313893.5672	446648.3787	9.9309	19.6512	2.1199	9.702	12.3254
39	313885.5991	446638.5689	4.6509	264.3573	-4.5323	-1.0437	257.0315
39	313886.986	446640.1306	3.4245	288.8143	-3.3559	0.68205	281.4885
39	313886.1416	446643.4472	6.02	317.2558	-4.6163	3.8639	309.93
40	314005.5522	446878.6023	0	0	0	228.831	0
40	313944.2876	446658.1249	228.831	15.5291	0	0	0
40	313942.3199	446661.3773	3.8013	328.8261	-2.7666	2.6069	313.2969
40	313944.3667	446658.5616	0.44381	10.2667	-0.040705	0.44194	354.7376
40	313941.4815	446658.0946	2.8063	269.3813	-2.6955	-0.78047	253.8522
40	313944.0615	446658.1465	0.22713	275.4571	-0.22363	-0.039722	259.9279
40	313946.5207	446654.1016	4.6015	150.9679	3.2287	-3.2786	135.4387
40	313944.3532	446657.8318	0.30035	167.3843	0.14168	-0.26484	151.8551
40	313941.3488	446658.2316	2.9407	272.0793	-2.8601	-0.684	256.5502
40	313944.3497	446658.0056	0.13449	152.5014	0.091773	-0.098319	136.9722
40	313945.267	446655.3908	2.9042	160.2916	1.6756	-2.3721	144.7625
40	313944.3463	446657.7487	0.38075	171.1314	0.15728	-0.34675	155.6023
40	313944.8309	446655.1584	3.0158	169.6216	1.3177	-2.7127	154.0924
40	313944.5315	446656.5027	1.6404	171.4495	0.66931	-1.4977	155.9204
40	313941.3567	446658.2342	2.9329	272.1357	-2.8532	-0.67938	256.6066
40	313943.5928	446658.0758	0.69653	265.9578	-0.65629	-0.23333	250.4286
40	313941.41	446658.1695	2.8779	270.888	-2.7845	-0.72744	255.3588
42	313948.0251	446660.4564	0	0	0	310.3075	0
42	313868.6642	446960.4441	310.3075	165.182	0	0	0
42	313868.7771	446961.7716	1.3323	4.8611	-0.44865	-1.2545	199.6791
42	313868.5661	446960.7944	0.36378	344.3553	0.0052486	-0.36374	179.1733
42	313867.994	446961.928	1.6282	335.6938	0.26841	-1.606	170.5118
42	313870.046	446961.627	1.819	49.4346	-1.6384	-0.79017	244.2526
42	313871.4048	446960.7627	2.7591	83.369	-2.7309	0.3929	278.187
42	313870.1847	446963.5334	3.4432	26.2056	-2.26	-2.5977	221.0236
42	313870.5068	446955.2098	5.5492	160.6067	-0.44265	5.5315	355.4247
42	313871.054	446951.5883	9.1726	164.8981	-0.045459	9.1725	359.716
42	313872.5163	446948.6796	12.3791	161.8698	-0.71523	12.3584	356.6878
42	313872.8935	446947.8569	13.2787	161.4276	-0.86948	13.2502	356.2456
42	313873.0794	446949.1401	12.1357	158.665	-1.3774	12.0572	353.483
42	313877.5274	446937.7865	24.3295	158.6356	-2.7738	24.1708	353.4535
42	313882.7398	446928.1929	35.189	156.4218	-5.3593	34.7785	351.2398
42	313888.852	446925.57	40.2958	149.9345	-10.5974	38.8773	344.7524
42	313889.2018	446924.3603	41.5191	150.353	-10.6262	40.1362	345.171
42	313889.4963	446917.3311	47.8822	154.2103	-9.1132	47.007	349.0283
42	313890.1388	446913.9629	51.2022	155.2028	-8.8729	50.4275	350.0208
42	313890.3949	446912.6598	52.4935	155.5455	-8.7872	51.7528	350.3635
42	313891.0481	446911.6272	53.7041	155.3672	-9.1546	52.9181	350.1852
42	313891.4065	446905.9992	59.0039	157.3291	-8.0617	58.4506	352.1471
42	313891.7283	446895.5706	68.8515	160.4285	-5.7057	68.6146	355.2465
42	313890.8255	446892.6538	71.3207	161.8969	-4.087	71.2035	356.7149
42	313889.3666	446885.2109	78.0296	164.6144	-0.77307	78.0258	359.4323
42	313888.9698	446881.2775	81.7292	165.6142	0.61649	81.7269	0.43219
42	313887.3587	446872.6086	89.8029	167.9847	4.3911	89.6955	2.8027
42	313886.8228	446870.1312	92.1203	168.6315	5.5427	91.9534	3.4495
42	313886.6724	446869.7695	92.4455	168.7671	5.7807	92.2646	3.5851
42	313885.5048	446865.2517	96.6706	169.9675	8.0648	96.3336	4.7855
42	313910.0268	446828.3017	138.4647	162.6191	-6.1917	138.3262	357.4371
42	313924.3666	446802.3149	167.6532	160.5947	-13.4085	167.1162	355.4127
42	313933.2588	446794.2456	178.3099	158.7609	-19.9413	177.1913	353.5789
42	313939.6302	446789.9105	184.7103	157.4058	-24.9921	183.0117	352.2238
42	313944.7072	446759.2986	215.0396	159.2909	-22.0713	213.904	354.1089
42	313942.024	446744.0512	228.4897	161.2727	-15.5778	227.9581	356.0907
42	313949.4135	446718.998	254.5912	161.508	-16.3142	254.0679	356.326
42	313955.0163	446712.3924	262.6525	160.8059	-20.0413	261.8868	355.6239
42	313955.9969	446706.288	268.7421	161.0363	-19.4281	268.0389	355.8543
42	313951.2495	446684.0768	288.4427	163.3626	-9.1581	288.2973	358.1806
42	313950.8551	446680.0459	292.196	163.663	-7.7459	292.0933	358.481
42	313951.0114	446674.5493	297.5179	163.9318	-6.4912	297.4471	358.7498
42	313951.9206	446668.0228	304.0425	164.1076	-5.701	303.9891	358.9256
42	313952.4985	446665.329	306.7916	164.1416	-5.5708	306.7411	358.9596
45	313964.4942	446657.5418	0	0	0	306.5357	0
45	313911.4557	446959.4541	306.5357	170.0362	0	0	0
45	313912.2922	446958.2256	1.4863	145.7486	-0.61132	1.3547	335.7124
45	313914.7962	446956.9569	4.1707	126.7801	-2.858	3.0375	316.7438
45	313915.8037	446955.0129	6.2153	135.6075	-3.514	5.1265	325.5713
45	313915.1925	446954.0871	6.5398	145.1522	-2.7518	5.9326	335.116
45	313915.7992	446955.0044	6.2182	135.692	-3.5081	5.1341	325.6557
45	313915.0786	446954.1575	6.4171	145.6277	-2.6518	5.8436	335.5915
45	313911.3253	446958.321	1.1406	186.5649	0.32449	1.0934	16.5286
45	313911.6051	446959.5725	0.19063	51.6031	-0.16763	-0.090764	241.5668
47	313859.6697	446645.5523	0	0	0	217.8889	0
47	314032.9346	446777.6691	217.8889	232.674	0	0	0
47	314031.4662	446777.5314	1.4748	264.6427	0.78086	1.2512	31.9687
47	314032.4664	446778.6542	1.0907	334.5791	1.0672	-0.225	101.9051
47	314032.555	446777.4785	0.42476	243.3384	0.078605	0.41743	10.6644
47	314033.4508	446777.1065	0.76353	137.4628	-0.76038	-0.069349	264.7888
47	314031.5486	446776.9179	1.5765	241.5427	0.24305	1.5576	8.8687
47	314026.1856	446777.3396	6.757	267.2049	3.8302	5.5666	34.5309
47	314027.9802	446776.7688	5.0355	259.7008	2.2882	4.4856	27.0268
47	314033.9351	446778.7666	1.4851	42.3528	0.26608	-1.4611	169.6788
47	314033.1314	446777.2381	0.47381	155.458	-0.46206	0.10484	282.784
47	314032.5228	446774.9646	2.7357	188.6576	-1.9009	1.9673	315.9836
47	314032.8107	446777.3884	0.30683	203.8165	-0.14809	0.26873	331.1425
47	314033.7585	446778.5095	1.1769	44.432	0.16871	-1.1647	171.758
47	314033.3673	446777.9728	0.52864	54.9361	-0.020866	-0.52823	182.2621
47	314033.7997	446778.5312	1.2213	45.0995	0.16099	-1.2107	172.4255
47	314032.5995	446777.4224	0.41612	233.6396	0.0070122	0.41606	0.96557
47	314031.4523	446777.34	1.5184	257.4822	0.63709	1.3783	24.8082
47	314034.5732	446777.2143	1.7005	105.5122	-1.3552	-1.0272	232.8382
48	313999.4632	446666.1309	0	0	0	326.0119	0
48	313876.1245	446967.9112	326.0119	157.77	0	0	0
48	313877.0844	446969.7601	2.0832	27.4371	-1.588	-1.3483	229.6672
48	313878.9048	446976.2669	8.8061	18.4045	-5.7348	-6.6828	220.6345
48	313877.9428	446970.6508	3.2881	33.5726	-2.7196	-1.8481	235.8026
48	313878.7828	446974.6566	7.2503	21.5089	-5.0127	-5.2383	223.739
48	313879.4264	446975.8784	8.6243	22.5109	-6.0707	-6.1258	224.7409
48	313878.3304	446970.2117	3.1872	43.7974	-2.9123	-1.295	246.0274
48	313879.9163	446975.7959	8.7491	25.6832	-6.4929	-5.8641	227.9132
48	313878.1547	446970.0978	2.9838	42.8759	-2.7065	-1.256	245.1059
48	313879.2915	446969.7851	3.6799	59.3874	-3.6405	-0.53646	261.6174
48	313879.4602	446970.9254	4.4958	47.8985	-4.2281	-1.5282	250.1285
48	313885.9492	446962.4089	11.2606	119.2509	-7.0128	8.8103	321.4809
48	313879.5682	446970.8088	4.5006	49.9221	-4.284	-1.3794	252.1521
48	313881.8993	446968.7117	5.83	82.108	-5.6484	1.4438	284.338
48	313885.1051	446959.6904	12.1751	132.4708	-5.203	11.0074	334.7009
48	313888.8704	446956.2571	17.2707	132.438	-7.3895	15.61	334.668
48	313890.1418	446954.9634	19.0822	132.7287	-8.0769	17.2885	334.9587
48	313889.5429	446956.0627	17.9008	131.4446	-7.9385	16.0444	333.6746
48	313889.2422	446941.5656	29.4307	153.5309	-2.1755	29.3502	355.7609
48	313891.3816	446926.8647	43.7903	159.6098	1.4059	43.7678	1.8398
48	313888.3031	446920.861	48.6008	165.4879	6.5269	48.1606	7.7179
48	313889.0343	446918.1094	51.4479	165.4675	6.8911	50.9843	7.6975
48	313891.0682	446913.711	56.2226	164.5858	6.6724	55.8252	6.8158
48	313892.1868	446912.3912	57.7968	163.8645	6.1362	57.4701	6.0945
48	313891.7407	446910.5585	59.4407	164.7685	7.2425	58.9978	6.9986
48	313892.4258	446913.3987	56.8977	163.3513	5.5338	56.6279	5.5814
48	313879.5958	446938.6182	29.498	173.2418	7.869	28.429	15.4718
48	313873.1901	446953.6356	14.5741	191.6156	8.1171	12.1044	33.8456
50	313891.7167	446654.9479	0	0	0	207.7212	0
50	314023.1417	446815.8067	207.7212	219.2495	0	0	0
50	314023.3316	446814.7961	1.0283	169.3578	-0.78646	0.66246	310.1082
50	314024.7677	446813.2878	2.9981	147.157	-2.8529	0.92186	287.9074
50	314025.9944	446810.2613	6.2361	152.7775	-5.7177	2.4894	293.528
50	314033.4025	446810.7619	11.4339	116.1814	-11.1378	-2.5853	256.9318
50	314029.2976	446806.4105	11.2332	146.7693	-10.7121	3.3816	287.5197
50	314030.2185	446812.4974	7.8123	115.062	-7.574	-1.9148	255.8125
50	314031.2984	446812.6655	8.7406	111.062	-8.304	-2.7282	251.8125
50	314029.1135	446811.7501	7.2193	124.188	-7.1912	-0.63693	264.9384
50	314030.1732	446812.455	7.7895	115.4857	-7.5658	-1.8533	256.2362
50	314023.6476	446814.0059	1.8705	164.3083	-1.5311	1.0745	305.0588
50	314023.7562	446815.5774	0.65589	110.463	-0.62095	-0.21122	251.2135
50	314013.9194	446811.093	10.3571	242.9275	4.1594	9.4852	23.678
50	314010.6213	446808.1408	14.6808	238.522	4.8456	13.8581	19.2725
50	314009.9002	446806.517	16.1752	234.9481	4.3766	15.5718	15.6985
50	314010.1076	446804.5653	17.2121	229.2235	2.9812	16.952	9.974
50	314006.347	446794.2813	27.3021	217.9623	-0.61332	27.2952	358.7128
50	314009.644	446782.5239	35.9156	202.0748	-10.6054	34.3141	342.8253
50	314011.7828	446776.9179	40.5137	196.2824	-15.8086	37.3022	337.0328
50	314004.3965	446771.0495	48.5241	202.7249	-13.8016	46.5199	343.4754
50	314004.8121	446768.8333	50.423	201.3163	-15.5256	47.9732	342.0668
50	314004.1474	446766.4071	52.9255	201.0319	-16.5459	50.2726	341.7824
50	314002.8852	446763.0294	56.5311	200.9973	-17.7056	53.6869	341.7478
50	314001.4441	446761.1877	58.7709	201.6656	-17.7548	56.0249	342.4161
50	314001.0678	446759.8004	60.1994	201.511	-18.3412	57.3373	342.2615
50	313994.6677	446749.2584	72.384	203.1646	-20.0548	69.5503	343.9151
50	313986.1462	446733.3355	90.389	204.1604	-23.5302	87.2725	344.9108
50	313973.9804	446719.9883	107.694	207.1609	-22.5538	105.3059	347.9113
50	313972.434	446717.8911	110.2667	207.3784	-22.6832	107.9083	348.1288
50	313966.518	446710.1308	119.8901	208.1835	-23.0118	117.6609	348.9339
50	313966.8053	446709.0878	120.6761	207.8294	-23.8942	118.2869	348.5798
50	313966.6214	446707.3079	122.3378	207.5164	-24.8779	119.7816	348.2668
50	313959.207	446698.4934	133.6041	208.59	-24.7131	131.2986	349.3404
50	313949.9832	446689.6856	145.8036	210.1165	-23.1429	143.9552	350.867
50	313935.5836	446665.4942	173.9548	210.2211	-27.2978	171.7996	350.9716
50	313928.6723	446652.7729	188.4263	210.09	-29.9945	186.0237	350.8405
50	313915.058	446639.1804	207.0723	211.4639	-28.0515	205.1635	352.2144
50	313913.7593	446639.6405	207.3621	211.8363	-26.7547	205.6289	352.5868
50	313912.123	446638.7691	208.9676	212.0915	-26.0389	207.3389	352.8419
50	313910.1856	446638.1661	210.5119	212.451	-24.9201	209.0317	353.2015
50	313902.8644	446641.1759	212.0437	214.5572	-17.3463	211.333	355.3077
50	313892.6211	446651.4477	209.8797	218.4538	-2.9149	209.8595	359.2042
50	313891.0167	446652.2117	210.2863	218.9255	-1.1891	210.283	359.676
50	313890.9445	446653.9317	208.9967	219.2372	-0.044959	208.9967	359.9877
50	313891.6842	446656.9014	206.2328	219.5999	1.2611	206.2289	0.35037
51	313969.9787	446667.8961	0	0	0	311.9042	0
51	313858.464	446959.1841	311.9042	159.0515	0	0	0
51	313860.0989	446961.0382	2.472	41.4051	-2.1897	-1.147	242.3536
51	313858.4324	446959.2686	0.090215	339.496	-0.00069987	-0.090213	180.4445
51	313861.5821	446961.4936	3.8802	53.4736	-3.7377	-1.042	254.4221
51	313863.2091	446964.8768	7.411	39.8126	-6.4668	-3.6199	240.7611
51	313868.4137	446960.9146	10.0991	80.1335	-9.9107	1.9412	281.082
51	313869.4935	446961.4988	11.2698	78.1477	-11.128	1.7817	279.0962
51	313870.2809	446966.2092	13.7474	59.2687	-13.5475	-2.3359	260.2172
51	313870.783	446967.083	14.6339	57.3321	-14.3288	-2.9724	258.2807
51	313875.9587	446968.2559	19.7069	62.5912	-19.5818	-2.2173	263.5397
51	313874.0314	446966.6783	17.2774	64.2937	-17.2178	-1.4331	265.2422
51	313870.7645	446966.9942	14.5705	57.5868	-14.2798	-2.8961	258.5353
51	313869.8728	446966.7029	13.6636	56.6137	-13.3429	-2.9429	257.5622
51	313870.6631	446966.8685	14.4176	57.7925	-14.1402	-2.8149	258.741
51	313870.2491	446961.1691	11.9511	80.4392	-11.7158	2.3597	281.3877
51	313869.7655	446962.1743	11.6904	75.18	-11.6236	1.2481	276.1285
51	313870.207	446963.1654	12.3995	71.2715	-12.3902	0.48031	272.22
51	313869.7891	446962.2721	11.7386	74.748	-11.6806	1.1652	275.6965
51	313870.8771	446962.932	12.9666	73.1993	-12.9326	0.93787	274.1478
51	313876.117	446963.7574	18.2358	75.4759	-18.1213	2.0404	276.4244
51	313875.1468	446953.5862	17.5969	108.5491	-13.5787	11.1925	309.4976
51	313863.1569	446959.5234	4.7051	85.8647	-4.504	1.361	286.8132
51	313862.9161	446960.7078	4.7056	71.1068	-4.7026	0.16877	272.0554
51	313861.6786	446961.3506	3.8765	56.0218	-3.7767	-0.87399	256.9703
51	313862.7322	446959.8729	4.3234	80.8327	-4.2323	0.88273	281.7812
51	313863.4835	446959.4764	5.028	86.6673	-4.7922	1.5216	287.6158
51	313869.6101	446963.1983	11.8469	70.1938	-11.8446	0.23618	271.1423
54	313831.4993	446626.7072	0	0	0	256.0292	0
54	314021.8356	446797.947	256.0292	228.0232	0	0	0
54	314021.5603	446796.9735	1.0117	195.7906	-0.53959	0.85577	327.7673
54	314020.602	446786.9355	11.0804	186.3921	-7.3611	8.2819	318.3689
54	314019.4374	446770.831	27.2218	185.0542	-18.5545	19.9188	317.031
54	314013.1782	446759.6693	39.2445	192.7444	-22.6659	32.0373	324.7211
54	314009.7965	446756.6514	43.0147	196.2532	-22.6477	36.5698	328.23
54	314010.8816	446755.8264	43.5217	194.5776	-23.9868	36.3149	326.5543
54	314010.4376	446755.4078	44.0397	194.9996	-24.001	36.9249	326.9763
54	314011.3233	446755.6538	43.5801	193.9584	-24.4105	36.1019	325.9352
55	313887.6729	446728.8652	0	0	0	205.1622	0
55	314015.6479	446889.2208	205.1622	218.5923	0	0	0
55	314015.6434	446890.6254	1.4046	359.8164	0.87967	-1.095	141.2241
55	314031.502	446887.1394	15.9901	97.4793	-13.69	-8.2626	238.887
55	314032.8675	446887.3646	17.3194	96.1525	-14.6168	-9.2903	237.5602
55	314034.0169	446887.4273	18.4563	95.5765	-15.476	-10.0563	236.9842
55	314036.0096	446886.2603	20.5758	98.2726	-17.7615	-10.3872	239.6803
55	314037.9924	446884.7647	22.7845	101.2784	-20.2442	-10.455	242.6861
55	314038.7797	446882.1729	24.1817	106.9452	-22.4762	-8.9204	248.3528
55	314041.6112	446881.9684	26.9572	105.6068	-24.8169	-10.5267	247.0145
55	314042.4025	446880.1804	28.2407	108.6702	-26.5507	-9.6228	250.0778
55	314039.6466	446881.5472	25.1957	107.7317	-23.5441	-8.9721	249.1394
55	314049.6186	446867.7911	40.1652	122.2449	-39.9189	-4.4405	263.6526
55	314048.1562	446858.602	44.6576	133.2856	-44.5079	3.6539	274.6932
55	314047.2073	446855.9062	45.8896	136.5498	-45.4478	6.3529	277.9575
55	314048.8655	446851.8227	50.0203	138.388	-49.291	8.5102	279.7957
55	314048.5405	446849.7186	51.4038	140.2166	-50.3495	10.3575	281.6243
55	314049.7204	446847.7048	53.7077	140.624	-52.5278	11.1955	282.0317
55	314044.8162	446846.0301	52.1174	145.9674	-49.7393	15.5636	287.375
56	313887.0231	446718.443	0	0	0	201.0354	0
56	313999.7104	446884.9267	201.0354	214.0928	0	0	0
56	313998.7124	446887.1934	2.4767	336.2367	2.097	-1.3177	122.1439
56	313999.6258	446885.0667	0.16358	328.856	0.14853	-0.068517	114.7633
56	313997.7552	446887.6036	3.3149	323.8557	3.1197	-1.1209	109.7629
56	313995.5096	446890.085	6.6524	320.8414	6.3702	-1.9171	106.7487
56	313996.0085	446892.3648	8.3084	333.5407	7.235	-4.0847	119.448
56	313997.3594	446894.7331	10.0843	346.5183	7.4438	-6.8032	132.4255
56	313995.1344	446893.4432	9.668	331.7504	8.5633	-4.4878	117.6577
56	313995.8122	446892.7886	8.7753	333.6262	7.6351	-4.3256	119.5334
56	314004.5339	446899.9868	15.8137	17.7594	4.4472	-15.1755	163.6666
56	314005.5326	446900.0371	16.1933	21.0722	3.6484	-15.7769	166.9794
56	314005.8655	446901.2287	17.4253	20.6849	4.0406	-16.9503	166.5921
56	314006.4179	446908.9924	24.983	15.574	7.935	-23.6893	161.4812
56	314003.8818	446907.8369	23.2869	10.3192	9.3875	-21.3109	156.2264
56	313999.1336	446907.1906	22.2714	358.5159	12.9573	-18.1141	144.4232
56	313998.7455	446906.6536	21.7483	357.4571	12.9777	-17.4519	143.3644
70	313988.434	446839.5755	0	0	0	211.9437	0
70	313913.2753	446641.4056	211.9437	20.7699	0	0	0
70	313915.363	446640.2316	2.3952	119.3508	2.3683	-0.35737	98.5809
70	313917.0759	446639.2194	4.3845	119.9086	4.3289	-0.69637	99.1387
70	313915.3361	446640.3298	2.3247	117.5659	2.3084	-0.27509	96.796
70	313913.0235	446641.183	0.33609	228.5222	-0.1565	-0.29743	207.7523
70	313913.256	446642.6801	1.2746	359.1324	-0.47	1.1848	338.3625
70	313912.7399	446641.0198	0.65992	234.2241	-0.36379	-0.55059	213.4542
70	313912.0182	446642.9581	1.9976	321.002	-1.7259	1.0058	300.2321
70	313908.3508	446638.6629	5.6368	240.8844	-3.6319	-4.3108	220.1145
70	313908.1025	446630.7408	11.8531	205.875	-1.0547	-11.8061	185.1051
70	313909.8765	446635.9727	6.4085	212.0299	-1.2513	-6.2851	191.26
70	313909.9051	446634.5617	7.6287	206.2174	-0.72422	-7.5943	185.4475
70	313908.9443	446634.5093	8.1435	212.1296	-1.604	-7.984	191.3596
70	313909.5189	446638.4218	4.7972	231.539	-2.4542	-4.122	210.7691
70	313912.554	446641.0951	0.78529	246.7094	-0.56432	-0.54611	225.9395
70	313910.1323	446640.1697	3.3773	248.5341	-2.5005	-2.2701	227.7642
70	313910.4171	446641.8238	2.8886	278.3242	-2.8208	-0.62254	257.5543
70	313909.3022	446639.4867	4.4122	244.2207	-3.0344	-3.2031	223.4508
70	313907.8381	446636.2367	7.502	226.4491	-3.2509	-6.7611	205.6792
70	313907.8316	446638.0285	6.4061	238.1858	-3.8923	-5.0881	217.4159
70	313906.9271	446634.4087	9.4476	222.2171	-3.4544	-8.7934	201.4471
70	313909.0584	446639.0688	4.8211	241.0069	-3.1142	-3.6803	220.237
70	313911.1615	446640.184	2.4414	239.9757	-1.5432	-1.8918	219.2057
70	313912.2854	446640.4214	1.3959	225.1654	-0.57655	-1.2713	204.3955
70	313912.6705	446642.0623	0.89277	317.3559	-0.79837	0.39955	296.586
70	313917.2969	446647.7782	7.5355	32.2551	1.5004	7.3846	11.4851
70	313929.9084	446658.972	24.1917	43.4368	9.3228	22.3232	22.6669
70	313941.4555	446680.6518	48.3155	35.6797	12.4315	46.6888	14.9098
70	313946.8	446685.4395	55.3434	37.2834	15.7309	53.0606	16.5135
70	313947.3978	446687.1694	57.0848	36.709	15.6764	54.8901	15.9391
70	313953.0133	446687.9991	61.2378	40.4597	20.6327	57.6572	19.6898
70	313959.0322	446716.9544	88.3251	31.2016	15.9924	86.8652	10.4317
70	313963.3869	446739.2324	109.9148	27.1237	12.164	109.2396	6.3538
70	313976.859	446776.0324	148.8867	25.2812	11.7107	148.4255	4.5112
70	313977.3026	446798.6533	169.7832	22.1549	4.1037	169.7336	1.385
70	313980.6264	446817.6825	188.7054	20.9106	0.46342	188.7048	0.14071
70	313984.8816	446833.1376	204.6671	20.4792	-1.0386	204.6645	359.7093
70	313993.5436	446838.8207	213.1096	22.1265	5.0452	213.0499	1.3566
70	313990.7565	446838.2074	211.5048	21.4896	2.6567	211.4881	0.71971
71	313958.9303	446858.5602	0	0	0	221.2652	0
71	313894.329	446646.9356	221.2652	16.9755	0	0	0
71	313892.9314	446647.4651	1.4945	290.7499	-1.4913	0.098382	273.7744
71	313914.4414	446660.8862	24.4771	55.2536	15.163	19.2148	38.2781
71	313933.1783	446693.4491	60.6034	39.8695	23.5764	55.8295	22.894
71	313936.756	446701.3239	68.9793	37.9569	24.6991	64.4057	20.9814
71	313950.1548	446717.9259	90.3114	38.181	32.6669	84.1963	21.2055
71	313954.7645	446719.1608	94.175	39.9214	36.7152	86.7233	22.9459
71	313957.6623	446721.0088	97.4574	40.5308	38.9472	89.3368	23.5552
71	313957.7807	446722.4994	98.6712	40.0205	38.6252	90.797	23.045
71	313961.0058	446735.6238	110.9567	36.9363	37.878	104.2912	19.9607
71	313962.6423	446739.4489	115.0018	36.4428	38.3264	108.4274	19.4672
71	313963.9094	446745.8868	120.966	35.1141	37.6586	114.9548	18.1386
71	313964.5593	446748.6087	123.5707	34.6346	37.4855	117.7478	17.6591
71	313966.0793	446758.0997	132.3086	32.84	36.1683	127.2691	15.8645
71	313966.2158	446766.2188	139.2702	31.0755	33.9284	135.0743	14.1
71	313965.0578	446777.6408	148.615	28.4192	29.486	145.6605	11.4437
71	313963.3273	446792.6315	161.2081	25.3412	23.4542	159.4928	8.3657
71	313963.1988	446800.6839	168.4684	24.1295	20.9803	167.1569	7.1539
71	313960.3464	446804.0112	170.385	22.7966	17.2807	169.5064	5.821
71	313957.9073	446827.6563	191.5781	19.3821	8.0444	191.4091	2.4066
71	313954.3838	446834.4029	196.8516	17.7628	2.7046	196.8331	0.78724
71	313952.7466	446842.4906	204.094	16.6323	-1.2225	204.0904	359.6568
71	313951.235	446845.8749	206.9182	15.963	-3.6564	206.8859	358.9875
71	313955.0143	446853.4261	215.2232	16.3775	-2.2464	215.2115	359.402
71	313956.2733	446855.8447	217.8993	16.5158	-1.7484	217.8923	359.5403
71	313958.5055	446859.2129	221.7663	16.8213	-0.59686	221.7655	359.8458
72	313952.9619	446884.7602	0	0	0	277.5122	0
72	313863.7284	446621.9858	277.5122	18.7566	0	0	0
72	313862.8788	446623.2225	1.5004	325.5113	-1.2021	0.89784	306.7548
72	313863.8836	446621.8835	0.18588	123.3909	0.17985	-0.046963	104.6343
74	313916.9047	446865.2857	0	0	0	204.2034	0
74	313952.7927	446664.2606	204.2034	349.8779	0	0	0
74	313951.8424	446664.3098	0.95157	272.9637	-0.92686	0.21545	283.0858
74	313949.8556	446663.7221	2.9861	259.6105	-2.986	-0.013934	269.7326
74	313949.3108	446662.6999	3.8157	245.8565	-3.702	-0.92448	255.9786
74	313952.3353	446664.1616	0.46799	257.7872	-0.46768	-0.017073	267.9093
74	313951.9084	446663.3859	1.2438	225.3127	-1.0243	-0.70567	235.4348
74	313954.7053	446661.8122	3.1069	142.0044	1.4525	-2.7464	152.1264
74	313956.5931	446662.4645	4.2035	115.2958	3.4256	-2.4361	125.4179
74	313955.1342	446662.2306	3.099	130.9242	1.9483	-2.4099	141.0463
74	313956.2563	446660.2201	5.3219	139.3961	2.6996	-4.5863	149.5182
74	313955.9075	446659.4265	5.7507	147.2047	2.2167	-5.3063	157.3268
75	313918.6792	446854.3172	0	0	0	193.6343	0
75	313958.838	446664.893	193.6343	348.0303	0	0	0
75	313954.2691	446663.644	4.7365	254.7106	-4.7286	-0.27428	266.6804
75	313953.0364	446664.28	5.8339	263.9685	-5.8026	0.60355	275.9382
75	313956.5412	446665.8182	2.4761	291.9406	-2.055	1.3814	303.9104
75	313957.7731	446665.6101	1.2838	303.9562	-0.89302	0.92236	315.9259
75	313958.7728	446664.8111	0.10468	218.523	-0.080768	-0.066597	230.4928
75	313959.4249	446663.9669	1.0964	147.6362	0.38207	-1.0277	159.606
75	313956.5013	446656.9723	8.2582	196.4367	-3.9286	-7.2639	208.4064
75	313960.2429	446658.7496	6.302	167.1188	0.10024	-6.3012	179.0886
75	313958.4721	446658.9694	5.9349	183.5347	-1.5865	-5.7189	195.5044
75	313960.341	446659.3244	5.7679	164.8954	0.31542	-5.7592	176.8652
75	313957.8411	446658.8639	6.111	189.3888	-2.2256	-5.6913	201.3585
75	313960.6651	446657.1606	7.9453	166.7053	0.18371	-7.9432	178.6751
75	313960.6277	446658.8141	6.3369	163.5949	0.49005	-6.3179	175.5647
75	313957.1359	446659.4846	5.6699	197.4695	-2.7868	-4.9378	209.4393
75	313956.0691	446658.8459	6.6509	204.6025	-3.9628	-5.3414	216.5723
75	313956.5283	446659.6443	5.7344	203.752	-3.348	-4.6556	215.7217
75	313955.3805	446659.9492	6.0329	214.9674	-4.4076	-4.1192	226.9372
75	313955.4485	446659.04	6.7636	210.0753	-4.5297	-5.0228	222.0451
75	313955.8602	446658.9755	6.6245	206.7124	-4.1403	-5.1713	218.6822
76	313938.7146	446841.8901	0	0	0	186.5891	0
76	313937.7621	446655.3034	186.5891	0.29248	0	0	0
76	313939.9327	446656.5655	2.5109	59.824	2.1641	1.2732	59.5316
76	313941.4988	446658.3574	4.826	50.7409	3.7211	3.073	50.4484
76	313941.5183	446664.4195	9.8596	22.3936	3.7096	9.1352	22.1011
76	313941.7666	446677.6329	22.6857	10.1672	3.8905	22.3497	9.8747
76	313939.7033	446680.0807	24.8532	4.4797	1.8147	24.7869	4.1873
76	313938.8974	446679.7868	24.5097	2.6549	1.0103	24.4889	2.3624
76	313937.8148	446681.7141	26.4108	0.11433	-0.082122	26.4106	359.8218
76	313936.9956	446685.891	30.5972	358.5645	-0.92263	30.5833	358.272
76	313948.9929	446716.279	62.0012	10.4361	10.9194	61.0321	10.1436
76	313951.6315	446740.4362	86.2552	9.253	13.4346	85.2025	8.9606
76	313954.5488	446759.6478	105.6861	9.1393	16.2538	104.4287	8.8468
76	313953.3639	446788.0883	133.6983	6.7013	14.9238	132.8628	6.4089
76	313952.9532	446794.7359	140.2576	6.2178	14.4791	139.5082	5.9253
76	313950.2361	446814.4685	159.6532	4.4812	11.6613	159.2267	4.1887
76	313932.7387	446839.4443	184.2094	358.4373	-5.9633	184.1129	358.1449
76	313933.8702	446841.217	185.9543	358.8008	-4.8409	185.8913	358.5083
76	313934.3793	446842.3554	187.0826	358.9639	-4.3376	187.0323	358.6714
77	314021.7782	446787.2753	0	0	0	199.1674	0
77	313891.3582	446636.7487	199.1674	40.9065	0	0	0
77	313891.6334	446635.2613	1.5126	169.5176	1.182	-0.94394	128.6112
77	313888.9944	446639.1327	3.3572	315.2438	-3.3476	0.2539	274.3373
77	313889.9617	446636.3036	1.4657	252.3216	-0.76398	-1.2509	211.4151
77	313889.46	446637.1235	1.9348	281.1694	-1.68	-0.95972	240.2629
77	313887.8739	446640.7818	5.3298	319.1754	-5.2743	0.76652	278.2689
77	313882.766	446641.7903	9.9621	300.4029	-9.7952	-1.8161	259.4964
77	313876.218	446641.8302	15.9702	288.5533	-14.7702	-6.0737	247.6468
77	313882.6289	446641.9809	10.1773	300.9378	-10.0236	-1.7618	260.0313
77	313880.3047	446645.5428	14.125	308.5056	-14.1126	-0.59172	267.5991
77	313879.5493	446646.5983	15.3774	309.8309	-15.3747	-0.28865	268.9244
77	313878.3091	446646.3497	16.2006	306.3441	-16.1492	-1.2887	265.4377
77	313879.6091	446646.4316	15.225	309.4933	-15.2203	-0.37548	268.5868
77	313880.563	446646.3067	14.4185	311.5215	-14.4176	0.15476	270.615
77	313877.9226	446646.9097	16.8452	307.0993	-16.808	-1.1185	266.1928
77	313880.8641	446645.2315	13.4939	308.95	-13.486	-0.46069	268.0435
77	313883.3853	446642.3351	9.7352	305.0179	-9.6839	-0.99878	264.1114
77	313898.9537	446658.1059	22.6676	19.5775	-8.2447	21.1151	338.671
77	313908.3851	446664.2072	32.3092	31.8029	-5.112	31.9022	350.8964
77	313911.88	446672.134	40.9055	30.1117	-7.6613	40.1817	349.2052
77	313914.1835	446684.5982	53.0148	25.5022	-14.0822	51.1103	344.5957
77	313916.7662	446689.4183	58.4778	25.7528	-15.2866	56.4444	344.8464
77	313930.4479	446699.7411	74.1353	31.8215	-11.7059	73.2053	350.915
77	313933.7327	446704.0325	79.5155	32.2022	-12.0334	78.5996	351.2957
77	313935.6548	446705.857	82.0862	32.6588	-11.7755	81.2372	351.7523
77	313936.1921	446707.8404	84.0483	32.2375	-12.6682	83.0881	351.3311
77	313940.6578	446709.2946	87.7118	34.1986	-10.2453	87.1114	353.2922
77	313953.7735	446717.4111	101.9906	37.7321	-5.6476	101.8342	356.8257
78	313983.0183	446821.9549	0	0	0	232.8255	0
78	313863.4403	446622.183	232.8255	30.9036	0	0	0
78	313864.144	446621.1205	1.2744	146.4833	1.1495	-0.55024	115.5797
78	313865.1756	446620.2734	2.5803	137.7378	2.4697	-0.74726	106.8342
78	313864.0274	446621.7928	0.70494	123.6089	0.70416	-0.033273	92.7053
78	313861.809	446627.9452	5.9887	344.193	-4.3591	4.1063	313.2894
78	313862.9888	446628.1772	6.0112	355.6925	-3.466	4.9113	324.7889
78	313862.0196	446622.9986	1.6382	299.8594	-1.6379	-0.029853	268.9558
78	313868.5736	446623.0574	5.2072	80.3331	3.9555	3.3867	49.4295
78	313867.8917	446622.1221	4.4518	90.7838	3.8507	2.234	59.8802
78	313869.6661	446630.4819	10.3746	36.8771	1.0797	10.3183	5.9735
78	313862.5362	446627.8228	5.7118	350.8926	-3.6723	4.3748	319.989
78	313863.3226	446622.7936	0.62184	349.0894	-0.41459	0.46346	318.1858
78	313868.1756	446628.296	7.7325	37.7624	0.92344	7.6772	6.8588
78	313866.1168	446628.5604	6.9163	22.7671	-0.97888	6.8467	351.8635
78	313868.2488	446620.9695	4.9593	104.1637	4.7491	1.4284	73.2602
78	313865.2259	446620.0011	2.8194	140.7042	2.6527	-0.95507	109.8006
78	313867.7777	446626.8366	6.3615	42.9858	1.3316	6.2206	12.0822
78	313867.9098	446621.2957	4.5567	101.2286	4.2907	1.5342	70.325
78	313869.3884	446635.1666	14.2812	24.6137	-1.5646	14.1953	353.7101
78	313868.9569	446627.3137	7.5337	47.0757	2.0983	7.2356	16.1721
78	313863.861	446622.5742	0.57448	47.0809	0.16006	0.55173	16.1773
78	313865.2629	446621.8427	1.8541	100.576	1.7386	0.64409	69.6724
78	313863.1961	446622.609	0.49103	330.177	-0.42832	0.2401	299.2734
78	313868.0976	446624.7694	5.3273	60.9547	2.6678	4.6112	30.0511
78	313867.7207	446619.7813	4.9082	119.2965	4.9062	0.13765	88.3929
78	313863.6763	446622.641	0.51523	27.2613	-0.032731	0.51419	356.3577
78	313867.4795	446621.8896	4.0498	94.1546	3.6165	1.8228	63.251
78	313865.7762	446622.2651	2.3373	87.9871	1.9621	1.2702	57.0835
78	313867.3484	446621.7396	3.9332	96.4729	3.581	1.6267	65.5693
78	313863.6841	446622.1615	0.24475	95.0397	0.22023	0.10677	64.1361
78	313863.0277	446622.1106	0.4189	260.0475	-0.31684	-0.27403	229.1439
78	313865.8767	446623.1484	2.6207	68.3845	1.5947	2.0797	37.4809
78	313863.3175	446622.5764	0.41212	342.6642	-0.30741	0.27448	311.7606
78	313865.4194	446623.843	2.5831	50.0112	0.84556	2.4408	19.1077
78	313863.5384	446622.3636	0.20552	28.5103	-0.0085822	0.20534	357.6068
78	313863.0512	446624.4357	2.2861	350.2002	-1.4908	1.7331	319.2966
78	313863.6866	446622.5701	0.45881	32.4674	0.012521	0.45864	1.5638
78	313865.6751	446622.492	2.2561	82.1278	1.7588	1.4129	51.2242
78	313864.807	446623.5367	1.9236	45.2738	0.47742	1.8634	14.3702
78	313865.9981	446623.0073	2.6873	72.1375	1.7713	2.0209	41.2339
78	313864.9895	446623.4574	2.006	50.5587	0.67474	1.8891	19.6551
78	313866.0751	446623.0374	2.7699	72.0334	1.8219	2.0863	41.1298
78	313863.7959	446622.4428	0.44039	53.8483	0.17168	0.40555	22.9447
